# Supplementary material for: Tuning of lattice oxygen reactivity and scaling relation to construct better oxygen evolution electrocatalyst
Source: Nat Commun. 2021 Jun 28;12:3992. doi: 10.1038/s41467-021-24182-w (PMC8238955; doi:10.1038/s41467-021-24182-w)
Supplement: Supplementary file 3 — Source data [file 41467_2021_24182_MOESM3_ESM.xlsx]

## Sheet: Fig. 1b
	Na2Mn3O7						Na1.5Mn3O7					O	NaMn3O7						Na0.5Mn3O7
	Mn-3d-U	Mn-3d-D	O-2p-U	O-2p-D			Mn-3d-U	Mn-3d-D	O-2p-U	O-2p-D			Mn-3d-U	Mn-3d-D	O-2p-U	O-2p-D			Mn-3d-U	Mn-3d-D	O-2p-U	O-2p-D
-53.8638	0	0	0	0		-53.626	0	0	0	0		-53.658	0	0	0	0		-53.5976	0	0	0	0
-53.6503	0	0	0	0		-53.4063	0	0	0	0		-53.4316	0	0	0	0		-53.3802	0	0	0	0
-53.4367	0	0	0	0		-53.1865	0	0	0	0		-53.2051	0	0	0	0		-53.1629	0	0	0	0
-53.2232	0	0	0	0		-52.9667	0	0	0	0		-52.9787	0	0	0	0		-52.9455	0	0	0	0
-53.0097	0	0	0	0		-52.7469	0	0	0	0		-52.7523	0	0	0	0		-52.7281	0	0	0	0
-52.7961	0	0	0	0		-52.5271	0	0	0	0		-52.5258	0	0	0	0		-52.5108	0	0	0	0
-52.5826	0	0	0	0		-52.3074	0	0	0	0		-52.2994	0	0	0	0		-52.2934	0	0	0	0
-52.3691	0	0	0	0		-52.0876	0	0	0	0		-52.0729	0	0	0	0		-52.076	0	0	0	0
-52.1555	0	0	0	0		-51.8678	0	0	0	0		-51.8465	0	0	0	0		-51.8586	0	0	0	0
-51.942	0	0	0	0		-51.648	0	0	0	0		-51.6201	0	0	0	0		-51.6413	0	0	0	0
-51.7285	0	0	0	0		-51.4282	0	0	0	0		-51.3936	0	0	0	0		-51.4239	0	0	0	0
-51.5149	0	0	0	0		-51.2084	0	0	0	0		-51.1672	0	0	0	0		-51.2065	0	0	0	0
-51.3014	0	0	0	0		-50.9887	0	0	0	0		-50.9408	0	0	0	0		-50.9892	0	0	0	0
-51.0879	0	0	0	0		-50.7689	0	0	0	0		-50.7143	0	0	0	0		-50.7718	0	0	0	0
-50.8743	0	0	0.0133	0		-50.5491	0	0	0.018	0		-50.4879	0	0	0.0288	0		-50.5544	0	0	0.043	0
-50.6608	0	0	0.0596	0		-50.3293	0	0	0.1401	0		-50.2614	0	0	0.0523	0		-50.337	0	0	0.1285	0
-50.4473	0	0	0.0033	0		-50.1095	0	0	0.0004	0		-50.035	0	0	0	0		-50.1197	0	0	0	0
-50.2337	0	0	0	0		-49.8897	0	0	0	0		-49.8086	0	0	0	0		-49.9023	0	0	0	0
-50.0202	0	0	0	0		-49.67	0	0	0	0		-49.5821	0	0	0	0		-49.6849	0	0	0	0
-49.8067	0	0	0	0		-49.4502	0	0	0	0		-49.3557	0	0	0	0		-49.4676	0	0	0	0
-49.5931	0	0	0	0		-49.2304	0	0	0	0		-49.1293	0	0	0	0		-49.2502	0	0	0	0
-49.3796	0	0	0	0		-49.0106	0	0	0	0		-48.9028	0	0	0	0		-49.0328	0	0	0	0
-49.1661	0	0	0	0		-48.7908	0	0	0	0		-48.6764	0	0	0	0		-48.8154	0	0	0	0
-48.9525	0	0	0	0		-48.571	0	0	0	0		-48.4499	0	0	0	0		-48.5981	0	0	0	0
-48.739	0	0	0	0		-48.3513	0	0	0	0		-48.2235	0	0	0	0		-48.3807	0	0	0	0
-48.5255	0	0	0	0		-48.1315	0	0	0	0		-47.9971	0	0	0	0		-48.1633	0	0	0	0
-48.3119	0	0	0	0		-47.9117	0	0	0	0		-47.7706	0	0	0	0		-47.946	0	0	0	0
-48.0984	0	0	0	0		-47.6919	0	0	0	0		-47.5442	0	0	0	0		-47.7286	0	0	0	0
-47.8849	0	0	0	0		-47.4721	0	0	0	0		-47.3178	0	0	0	0		-47.5112	0	0	0	0
-47.6713	0	0	0	0		-47.2523	0	0	0	0		-47.0913	0	0	0	-0.0001		-47.2938	0	0	0	0
-47.4578	0	0	0	0		-47.0326	0	0	0	-0.0064		-46.8649	0	0	0	-0.0556		-47.0765	0	0	0	-0.0109
-47.2443	0	0	0	-0.023		-46.8128	0	0	0	-0.1212		-46.6384	0	0	0	-0.0475		-46.8591	0	0	0	-0.1393
-47.0307	0	0	0	-0.0678		-46.593	0	0	0	-0.0757		-46.412	0	0	0	-0.0008		-46.6417	0	0	0	-0.0696
-46.8172	0	0	0	-0.0097		-46.3732	0	0	0	-0.0002		-46.1856	0	0	0	0		-46.4244	0	0	0	-0.0014
-46.6037	0	0	0	0		-46.1534	0	0	0	0		-45.9591	0	0	0	0		-46.207	0	0	0	0
-46.3901	0	0	0	0		-45.9337	0	0	0	0		-45.7327	0	0	0	0		-45.9896	0	0	0	0
-46.1766	0	0	0	0		-45.7139	0	0	0	0		-45.5062	0	0	0	0		-45.7723	0	0	0	0
-45.9631	0	0	0	0		-45.4941	0	0	0	0		-45.2798	0	0	0	0		-45.5549	0	0	0	0
-45.7495	0	0	0	0		-45.2743	0	0	0	0		-45.0534	0	0	0	0		-45.3375	0	0	0	0
-45.536	0	0	0	0		-45.0545	0	0	0	0		-44.8269	0	0	0	0		-45.1201	0	0	0	0
-45.3225	0	0	0	0		-44.8347	0	0	0	0		-44.6005	0	0	0	0		-44.9028	0	0	0	0
-45.1089	0	0	0	0		-44.615	0	0	0	0		-44.3741	0	0	0	0		-44.6854	0	0	0	0
-44.8954	0	0	0	0		-44.3952	0	0	0	0		-44.1476	0	0	0	0		-44.468	0	0	0	0
-44.6819	0	0	0	0		-44.1754	0	0	0	0		-43.9212	0	0	0	0		-44.2507	0	0	0	0
-44.4683	0	0	0	0		-43.9556	0	0	0	0		-43.6947	0	0	0	0		-44.0333	0	0	0	0
-44.2548	0	0	0	0		-43.7358	0	0	0	0		-43.4683	0	0	0	0		-43.8159	0	0	0	0
-44.0413	0	0	0	0		-43.516	0	0	0	0		-43.2419	0	0	0	0		-43.5985	0	0	0	0
-43.8277	0	0	0	0		-43.2963	0	0	0	0		-43.0154	0	0	0	0		-43.3812	0	0	0	0
-43.6142	0	0	0	0		-43.0765	0	0	0	0		-42.789	0	0	0	0		-43.1638	0	0	0	0
-43.4007	0	0	0	0		-42.8567	0	0	0	0		-42.5626	0	0	0	0		-42.9464	0	0	0	0
-43.1871	0	0	0	0		-42.6369	0	0	0	0		-42.3361	0	0	0	0		-42.7291	0	0	0	0
-42.9736	0	0	0	0		-42.4171	0	0	0	0		-42.1097	0	0	0	0		-42.5117	0	0	0	0
-42.7601	0	0	0	0		-42.1973	0	0	0	0		-41.8832	0	0	0	0		-42.2943	0	0	0	0
-42.5465	0	0	0	0		-41.9776	0	0	0	0		-41.6568	0	0	0	0		-42.0769	0	0	0	0
-42.333	0	0	0	0		-41.7578	0	0	0	0		-41.4304	0	0	0	0		-41.8596	0	0	0	0
-42.1195	0	0	0	0		-41.538	0	0	0	0		-41.2039	0	0	0	0		-41.6422	0	0	0	0
-41.9059	0	0	0	0		-41.3182	0	0	0	0		-40.9775	0	0	0	0		-41.4248	0	0	0	0
-41.6924	0	0	0	0		-41.0984	0	0	0	0		-40.7511	0	0	0	0		-41.2075	0	0	0	0
-41.4789	0	0	0	0		-40.8787	0	0	0	0		-40.5246	0	0	0	0		-40.9901	0	0	0	0
-41.2653	0	0	0	0		-40.6589	0	0	0	0		-40.2982	0	0	0	0		-40.7727	0	0	0	0
-41.0518	0	0	0	0		-40.4391	0	0	0	0		-40.0717	0	0	0	0		-40.5553	0	0	0	0
-40.8383	0	0	0	0		-40.2193	0	0	0	0		-39.8453	0	0	0	0		-40.338	0	0	0	0
-40.6247	0	0	0	0		-39.9995	0	0	0	0		-39.6189	0	0	0	0		-40.1206	0	0	0	0
-40.4112	0	0	0	0		-39.7797	0	0	0	0		-39.3924	0	0	0	0		-39.9032	0	0	0	0
-40.1977	0	0	0	0		-39.56	0	0	0	0		-39.166	0	0	0	0		-39.6859	0	0	0	0
-39.9841	0	0	0	0		-39.3402	0	0	0	0		-38.9395	0	0	0	0		-39.4685	0	0	0	0
-39.7706	0	0	0	0		-39.1204	0	0	0	0		-38.7131	0	0	0	0		-39.2511	0	0	0	0
-39.5571	0	0	0	0		-38.9006	0	0	0	0		-38.4867	0	0	0	0		-39.0337	0	0	0	0
-39.3435	0	0	0	0		-38.6808	0	0	0	0		-38.2602	0	0	0	0		-38.8164	0	0	0	0
-39.13	0	0	0	0		-38.461	0	0	0	0		-38.0338	0	0	0	0		-38.599	0	0	0	0
-38.9165	0	0	0	0		-38.2413	0	0	0	0		-37.8074	0	0	0	0		-38.3816	0	0	0	0
-38.7029	0	0	0	0		-38.0215	0	0	0	0		-37.5809	0	0	0	0		-38.1643	0	0	0	0
-38.4894	0	0	0	0		-37.8017	0	0	0	0		-37.3545	0	0	0	0		-37.9469	0	0	0	0
-38.2759	0	0	0	0		-37.5819	0	0	0	0		-37.128	0	0	0	0		-37.7295	0	0	0	0
-38.0623	0	0	0	0		-37.3621	0	0	0	0		-36.9016	0	0	0	0		-37.5121	0	0	0	0
-37.8488	0	0	0	0		-37.1423	0	0	0	0		-36.6752	0	0	0	0		-37.2948	0	0	0	0
-37.6353	0	0	0	0		-36.9226	0	0	0	0		-36.4487	0	0	0	0		-37.0774	0	0	0	0
-37.4217	0	0	0	0		-36.7028	0	0	0	0		-36.2223	0	0	0	0		-36.86	0	0	0	0
-37.2082	0	0	0	0		-36.483	0	0	0	0		-35.9959	0	0	0	0		-36.6427	0	0	0	0
-36.9947	0	0	0	0		-36.2632	0	0	0	0		-35.7694	0	0	0	0		-36.4253	0	0	0	0
-36.7811	0	0	0	0		-36.0434	0	0	0	0		-35.543	0	0	0	0		-36.2079	0	0	0	0
-36.5676	0	0	0	0		-35.8236	0	0	0	0		-35.3165	0	0	0	0		-35.9905	0	0	0	0
-36.3541	0	0	0	0		-35.6039	0	0	0	0		-35.0901	0	0	0	0		-35.7732	0	0	0	0
-36.1405	0	0	0	0		-35.3841	0	0	0	0		-34.8637	0	0	0	0		-35.5558	0	0	0	0
-35.927	0	0	0	0		-35.1643	0	0	0	0		-34.6372	0	0	0	0		-35.3384	0	0	0	0
-35.7135	0	0	0	0		-34.9445	0	0	0	0		-34.4108	0	0	0	0		-35.1211	0	0	0	0
-35.4999	0	0	0	0		-34.7247	0	0	0	0		-34.1844	0	0	0	0		-34.9037	0	0	0	0
-35.2864	0	0	0	0		-34.505	0	0	0	0		-33.9579	0	0	0	0		-34.6863	0	0	0	0
-35.0729	0	0	0	0		-34.2852	0	0	0	0		-33.7315	0	0	0	0		-34.4689	0	0	0	0
-34.8593	0	0	0	0		-34.0654	0	0	0	0		-33.505	0	0	0	0		-34.2516	0	0	0	0
-34.6458	0	0	0	0		-33.8456	0	0	0	0		-33.2786	0	0	0	0		-34.0342	0	0	0	0
-34.4323	0	0	0	0		-33.6258	0	0	0	0		-33.0522	0	0	0	0		-33.8168	0	0	0	0
-34.2187	0	0	0	0		-33.406	0	0	0	0		-32.8257	0	0	0	0		-33.5995	0	0	0	0
-34.0052	0	0	0	0		-33.1863	0	0	0	0		-32.5993	0	0	0	0		-33.3821	0	0	0	0
-33.7917	0	0	0	0		-32.9665	0	0	0	0		-32.3728	0	0	0	0		-33.1647	0	0	0	0
-33.5781	0	0	0	0		-32.7467	0	0	0	0		-32.1464	0	0	0	0		-32.9473	0	0	0	0
-33.3646	0	0	0	0		-32.5269	0	0	0	0		-31.92	0	0	0	0		-32.73	0	0	0	0
-33.1511	0	0	0	0		-32.3071	0	0	0	0		-31.6935	0	0	0	0		-32.5126	0	0	0	0
-32.9375	0	0	0	0		-32.0873	0	0	0	0		-31.4671	0	0	0	0		-32.2952	0	0	0	0
-32.724	0	0	0	0		-31.8676	0	0	0	0		-31.2407	0	0	0	0		-32.0779	0	0	0	0
-32.5105	0	0	0	0		-31.6478	0	0	0	0		-31.0142	0	0	0	0		-31.8605	0	0	0	0
-32.2969	0	0	0	0		-31.428	0	0	0	0		-30.7878	0	0	0	0		-31.6431	0	0	0	0
-32.0834	0	0	0	0		-31.2082	0	0	0	0		-30.5613	0	0	0	0		-31.4257	0	0	0	0
-31.8699	0	0	0	0		-30.9884	0	0	0	0		-30.3349	0	0	0	0		-31.2084	0	0	0	0
-31.6563	0	0	0	0		-30.7686	0	0	0	0		-30.1085	0	0	0	0		-30.991	0	0	0	0
-31.4428	0	0	0	0		-30.5489	0	0	0	0		-29.882	0	0	0	0		-30.7736	0	0	0	0
-31.2293	0	0	0	0		-30.3291	0	0	0	0		-29.6556	0	0	0	0		-30.5563	0	0	0	0
-31.0157	0	0	0	0		-30.1093	0	0	0	0		-29.4292	0	0	0	0		-30.3389	0	0	0	0
-30.8022	0	0	0	0		-29.8895	0	0	0	0		-29.2027	0	0	0	0		-30.1215	0	0	0	0
-30.5887	0	0	0	0		-29.6697	0	0	0	0		-28.9763	0	0	0	0		-29.9041	0	0	0	0
-30.3751	0	0	0	0		-29.45	0	0	0	0		-28.7498	0	0	0	0		-29.6868	0	0	0	0
-30.1616	0	0	0	0		-29.2302	0	0	0	0		-28.5234	0	0	0	0		-29.4694	0	0	0	0
-29.9481	0	0	0	0		-29.0104	0	0	0	0		-28.297	0	0	0	0		-29.252	0	0	0	0
-29.7345	0	0	0	0		-28.7906	0	0	0	0		-28.0705	0	0	0	0		-29.0347	0	0	0	0
-29.521	0	0	0	0		-28.5708	0	0	0	0		-27.8441	0	0	0	0		-28.8173	0	0	0	0
-29.3075	0	0	0	0		-28.351	0	0	0	0		-27.6177	0	0	0	0		-28.5999	0	0	0	0
-29.0939	0	0	0	0		-28.1313	0	0	0	0		-27.3912	0	0	0	0		-28.3826	0	0	0	0
-28.8804	0	0	0	0		-27.9115	0	0	0	0		-27.1648	0	0	0	0		-28.1652	0	0	0	0
-28.6669	0	0	0	0		-27.6917	0	0	0	0		-26.9383	0	0	0	0		-27.9478	0	0	0	0
-28.4533	0	0	0	0		-27.4719	0	0	0	0		-26.7119	0	0	0	0		-27.7304	0	0	0	0
-28.2398	0	0	0	0		-27.2521	0	0	0	0		-26.4855	0	0	0	0		-27.5131	0	0	0	0
-28.0263	0	0	0	0		-27.0323	0	0	0	0		-26.259	0	0	0	0		-27.2957	0	0	0	0
-27.8127	0	0	0	0		-26.8126	0	0	0	0		-26.0326	0	0	0	0		-27.0783	0	0	0	0
-27.5992	0	0	0	0		-26.5928	0	0	0	0		-25.8061	0	0	0	0		-26.861	0	0	0	0
-27.3857	0	0	0	0		-26.373	0	0	0	0		-25.5797	0	0	0	0		-26.6436	0	0	0	0
-27.1721	0	0	0	0		-26.1532	0	0	0	0		-25.3533	0	0	0	0		-26.4262	0	0	0	0
-26.9586	0	0	0	0		-25.9334	0	0	0	0		-25.1268	0	0	0	0		-26.2088	0	0	0	0
-26.7451	0	0	0	0		-25.7136	0	0	0	0		-24.9004	0	0	0	0		-25.9915	0	0	0	0
-26.5315	0	0	0	0		-25.4939	0	0	0	0		-24.674	0	0	0	0		-25.7741	0	0	0	0
-26.318	0	0	0	0		-25.2741	0	0	0	0		-24.4475	0	0	0	0		-25.5567	0	0	0	0
-26.1045	0	0	0	0		-25.0543	0	0	0	0		-24.2211	0	0	0	0		-25.3394	0	0	0	0
-25.8909	0	0	0	0		-24.8345	0	0	0	0		-23.9946	0	0	0	0		-25.122	0	0	0	0
-25.6774	0	0	0	0		-24.6147	0	0	0	0		-23.7682	0	0	0	0		-24.9046	0	0	0	0
-25.4639	0	0	0	0		-24.395	0	0	0	0		-23.5418	0	0	0	0		-24.6872	0	0	0	0
-25.2503	0	0	0	0		-24.1752	0	0	0.0005	-0.0006		-23.3153	0	0	0	0		-24.4699	0	0	0	0
-25.0368	0	0	0	0		-23.9554	0	0	0	0		-23.0889	0	0	0	0		-24.2525	0	0	0	0
-24.8233	0	0	0	0		-23.7356	0	0	0	0		-22.8625	0	0	0.0005	-0.0005		-24.0351	0	0	0	0
-24.6097	0	0	0	0		-23.5158	0	0	0	0		-22.636	0	0	0.0005	-0.0005		-23.8178	0	0	0	0
-24.3962	0	0	0.0011	-0.0011		-23.296	0	0	0	0		-22.4096	0	0	0	0		-23.6004	0	0	0	0
-24.1827	0	0	0	0		-23.0763	0.0002	-0.0002	0.004	-0.0041		-22.1831	0	0	0	0		-23.383	0	0	0.0001	-0.0001
-23.9691	0	0	0	0		-22.8565	0	0	0	0		-21.9567	0	0	0.0027	-0.0027		-23.1656	0	0	0	0
-23.7556	0	0	0	0		-22.6367	0	0	0.0014	-0.0014		-21.7303	0	0	0	0		-22.9483	0	0	0	0
-23.5421	0.0002	-0.0001	0.0031	-0.0031		-22.4169	0	0	0	0		-21.5038	0	0	0	0		-22.7309	0	0	0	0
-23.3285	0	0	0.0004	-0.0004		-22.1971	0	0	0	0		-21.2774	0	0	0	0		-22.5135	0	0	0	0
-23.115	0	0	0.0013	-0.0013		-21.9773	0.0001	-0.0001	0.004	-0.0042		-21.0509	0	0	0.0029	-0.0028		-22.2962	0	0	0	0
-22.9015	0	0	0	0		-21.7576	0.0002	-0.0001	0.0043	-0.0042		-20.8245	0	0	0	0		-22.0788	0	0	0	0
-22.6879	0	0	0	0		-21.5378	0	0	0.0001	-0.0001		-20.5981	0	0	0	0		-21.8614	0	0	0.0022	-0.0023
-22.4744	0	0	0	0		-21.318	0.0003	-0.0002	0.0086	-0.0086		-20.3716	0	0	0	0		-21.644	0	0	0	0
-22.2609	0	0	0	0		-21.0982	0	0	0.0014	-0.0014		-20.1452	0	0	0	0		-21.4267	0	0	0	0
-22.0473	0.0007	-0.0005	0.0056	-0.0056		-20.8784	0	0	0	0		-19.9188	0	0	0	0		-21.2093	0	0	0.0009	-0.0009
-21.8338	0.0008	-0.0005	0.0052	-0.005		-20.6586	0	0	0	0		-19.6923	0	0	0	0		-20.9919	0	0	0.0008	-0.0008
-21.6203	0.0001	0	0.0044	-0.0044		-20.4389	0	0	0	0		-19.4659	0	0	0	0		-20.7746	0	0	0	0
-21.4067	0	0	0.0003	-0.0003		-20.2191	0	0	0	0		-19.2394	0	0	0	0		-20.5572	0	0	0	0
-21.1932	0	0	0	0		-19.9993	0	0	0	0		-19.013	0	0	0	0		-20.3398	0	0	0	0
-20.9797	0	0	0	0		-19.7795	0	0	0	0		-18.7866	0	0	0	0		-20.1224	0	0	0	0
-20.7661	0	0	0	0		-19.5597	0	0	0	0		-18.5601	0	0	0	-0.0008		-19.9051	0	0	0	0
-20.5526	0	0	0	0		-19.3399	0	0	0	0		-18.3337	0	-0.0178	0	-0.0632		-19.6877	0	0	0	0
-20.3391	0	0	0	0		-19.1202	0	0	0	0		-18.1073	0.0258	-0.0162	0.0506	-0.057		-19.4703	0	0	0	0
-20.1255	0	0	0	0		-18.9004	0	0	0	0		-17.8808	0.0289	-0.0182	0.0608	-0.0572		-19.253	0	0	0	0
-19.912	0	0	0	0		-18.6806	0	0	0	0		-17.6544	0.035	-0.0605	0.0657	-0.0947		-19.0356	0	0	0	0
-19.6985	0	0	0	0		-18.4608	0	-0.0046	0	-0.0155		-17.4279	0.0768	-0.1068	0.069	-0.0842		-18.8182	0	0	0	0
-19.4849	0	0	0	0		-18.241	0.0196	-0.0461	0.0346	-0.1422		-17.2015	0.1162	-0.3415	0.0726	-0.1505		-18.6008	0	-0.0078	0	-0.0303
-19.2714	0	0	0	0		-18.0213	0.0704	-0.034	0.135	-0.1001		-16.9751	0.5212	-1.5488	0.1391	-0.2445		-18.3835	0	-0.0443	0	-0.1585
-19.0579	0	0	0	0		-17.8015	0.0536	-0.0369	0.0961	-0.0834		-16.7486	1.0504	-0.8399	0.1574	-0.1312		-18.1661	0.0422	-0.0381	0.0867	-0.1244
-18.8443	0	0	0	-0.0003		-17.5817	0.0588	-0.174	0.0808	-0.1878		-16.5222	1.2093	-0.0261	0.1555	-0.0038		-17.9487	0.0702	-0.065	0.1505	-0.1541
-18.6308	0.0038	-0.0166	0.006	-0.0413		-17.3619	0.2817	-0.344	0.1809	-0.1543		-16.2958	0.944	0	0.1221	0		-17.7314	0.062	-0.1571	0.1235	-0.2151
-18.4173	0.0347	-0.0208	0.0583	-0.0532		-17.1421	0.5835	-0.8678	0.1577	-0.2735		-16.0693	0	0	0	0		-17.514	0.0768	-0.426	0.1028	-0.2568
-18.2037	0.0258	-0.0219	0.0426	-0.0478		-16.9223	1.3432	-1.8198	0.2533	-0.2668		-15.8429	0	0	0	0		-17.2966	0.2648	-0.8717	0.2149	-0.3145
-17.9902	0.031	-0.0775	0.0435	-0.0692		-16.7026	1.6481	-1.9667	0.2079	-0.2975		-15.6164	0	0	0	0		-17.0792	0.6028	-2.694	0.1983	-0.5109
-17.7767	0.1352	-0.1032	0.0763	-0.0549		-16.4828	2.2699	-0.6316	0.2804	-0.0874		-15.39	0	0	0	0		-16.8619	1.451	-1.8292	0.3339	-0.3113
-17.5631	0.2129	-0.4473	0.0584	-0.1241		-16.263	1.5648	0	0.1824	0		-15.1636	0	0	0	0		-16.6445	2.8511	-0.1462	0.3906	-0.0237
-17.3496	0.6212	-0.5267	0.1111	-0.0807		-16.0432	0	0	0	0		-14.9371	0	0	0	0		-16.4271	2.749	0	0.4549	0
-17.1361	0.7248	-0.2873	0.0849	-0.0394		-15.8234	0	0	0	0		-14.7107	0	0	0	0		-16.2098	0.4398	0	0.075	0
-16.9225	0.48	-0.6769	0.056	-0.1087		-15.6036	0	0	0	0		-14.4842	0	0	0	0		-15.9924	0	0	0	0
-16.709	1.1379	-0.7223	0.133	-0.1039		-15.3839	0	0	0	0		-14.2578	0	0	0	0		-15.775	0	0	0	0
-16.4955	0.4379	-0.0097	0.0476	-0.001		-15.1641	0	0	0	0		-14.0314	0	0	0	0		-15.5576	0	0	0	0
-16.2819	0	0	0	0		-14.9443	0	0	0	0		-13.8049	0	0	0	0		-15.3403	0	0	0	0
-16.0684	0	0	0	0		-14.7245	0	0	0	0		-13.5785	0	0	0	0		-15.1229	0	0	0	0
-15.8549	0	0	0	0		-14.5047	0	0	0	0		-13.3521	0	0	0	0		-14.9055	0	0	0	0
-15.6413	0	0	0	0		-14.2849	0	0	0	0		-13.1256	0	0	0	0		-14.6882	0	0	0	0
-15.4278	0	0	0	0		-14.0652	0	0	0	0		-12.8992	0	0	0	0		-14.4708	0	0	0	0
-15.2143	0	0	0	0		-13.8454	0	0	0	0		-12.6727	0	0	0	0		-14.2534	0	0	0	0
-15.0007	0	0	0	0		-13.6256	0	0	0	0		-12.4463	0	0	0	0		-14.036	0	0	0	0
-14.7872	0	0	0	0		-13.4058	0	0	0	0		-12.2199	0	0	0	0		-13.8187	0	0	0	0
-14.5737	0	0	0	0		-13.186	0	0	0	0		-11.9934	0	0	0	0		-13.6013	0	0	0	0
-14.3601	0	0	0	0		-12.9663	0	0	0	0		-11.767	0	0	0	0		-13.3839	0	0	0	0
-14.1466	0	0	0	0		-12.7465	0	0	0	0		-11.5406	0	0	0	0		-13.1666	0	0	0	0
-13.9331	0	0	0	0		-12.5267	0	0	0	0		-11.3141	0	0	0	0		-12.9492	0	0	0	0
-13.7195	0	0	0	0		-12.3069	0	0	0	0		-11.0877	0	0	0	0		-12.7318	0	0	0	0
-13.506	0	0	0	0		-12.0871	0	0	0	0		-10.8612	0	0	0	0		-12.5144	0	0	0	0
-13.2925	0	0	0	0		-11.8673	0	0	0	0		-10.6348	0	0	0	0		-12.2971	0	0	0	0
-13.0789	0	0	0	0		-11.6476	0	0	0	0		-10.4084	0	0	0	0		-12.0797	0	0	0	0
-12.8654	0	0	0	0		-11.4278	0	0	0	0		-10.1819	0	0	0	0		-11.8623	0	0	0	0
-12.6519	0	0	0	0		-11.208	0	0	0	0		-9.95548	0	0	0	0		-11.645	0	0	0	0
-12.4383	0	0	0	0		-10.9882	0	0	0	0		-9.72908	0	0	0	0		-11.4276	0	0	0	0
-12.2248	0	0	0	0		-10.7684	0	0	0	0		-9.50258	0	0	0	0		-11.2102	0	0	0	0
-12.0113	0	0	0	0		-10.5486	0	0	0	0		-9.27618	0	0	0	0		-10.9929	0	0	0	0
-11.7977	0	0	0	0		-10.3289	0	0	0	0		-9.04968	0	0	0	0		-10.7755	0	0	0	0
-11.5842	0	0	0	0		-10.1091	0	0	0	0		-8.82328	0	0	0	0		-10.5581	0	0	0	0
-11.3707	0	0	0	0		-9.88928	0	0	0	0		-8.59688	0	0	0	0		-10.3407	0	0	0	0
-11.1571	0	0	0	0		-9.66948	0	0	0	0		-8.37038	0	0	0	0		-10.1234	0	0	0	0
-10.9436	0	0	0	0		-9.44968	0	0	0	0		-8.14398	0	0	0	0		-9.90598	0	0	0	0
-10.7301	0	0	0	0		-9.22988	0	0	0	0		-7.91748	0	0	0	0		-9.68858	0	0	0	0
-10.5165	0	0	0	0		-9.01018	0	0	0	0		-7.69108	0	0	0	0		-9.47128	0	0	0	0
-10.303	0	0	0	0		-8.79038	0	0	0	0		-7.46468	0	0	0	0		-9.25388	0	0	0	0
-10.0895	0	0	0	0		-8.57058	0	0	0	0		-7.23818	0	0	0	0		-9.03648	0	0	0	0
-9.87589	0	0	0	0		-8.35078	0	0	0	0		-7.01178	0	0	0	0		-8.81908	0	0	0	0
-9.66239	0	0	0	0		-8.13098	0	0	0	0		-6.78538	0	0	0	0		-8.60178	0	0	0	0
-9.44889	0	0	0	0		-7.91118	0	0	0	0		-6.55888	0	0	0	0		-8.38438	0	0	0	0
-9.23529	0	0	0	0		-7.69148	0	0	0	0		-6.33248	2.2446	0	0.9692	0		-8.16698	0	0	0	0
-9.02179	0	0	0	0		-7.47168	0	0	0	0		-6.10598	5.4504	0	2.2789	0		-7.94968	0	0	0	0
-8.80829	0	0	0	0		-7.25188	0	0	0	0		-5.87958	8.8724	0	3.463	0		-7.73228	0	0	0	0
-8.59469	0	0	0	0		-7.03208	0	0	0	0		-5.65318	13.6639	0	5.1394	0		-7.51488	0	0	0	0
-8.38119	0	0	0	0		-6.81228	0	0	0	0		-5.42668	4.589	0	1.7458	0		-7.29748	0	0	0	0
-8.16769	0	0	0	0		-6.59258	0	0	0	0		-5.20028	8.1697	0	3.2166	0		-7.08018	0	0	0	0
-7.95409	0	0	0	0		-6.37278	4.1272	0	1.8288	0		-4.97388	14.6941	-0.0123	6.2034	-0.077		-6.86278	0	0	0	0
-7.74059	0	0	0	0		-6.15298	10.1212	0	4.3744	0		-4.74738	18.0064	-0.6115	7.398	-3.7167		-6.64538	0	0	0	0
-7.52709	0	0	0	0		-5.93318	18.5015	0	7.5237	0		-4.52098	14.8189	-0.982	5.0922	-6.0645		-6.42808	0.4135	0	0.179	0
-7.31349	0	0	0	0		-5.71338	23.8605	0	9.1831	0		-4.29448	14.5374	-1.2982	5.2419	-6.2438		-6.21068	9.6475	0	4.0092	0
-7.09999	0	0	0	0		-5.49358	13.6457	0	5.2986	0		-4.06808	13.9458	-3.5383	5.2938	-12.4227		-5.99328	17.6657	0	6.9885	0
-6.88649	0.0039	0	0.0019	0		-5.27388	12.8139	0	4.9441	0		-3.84168	11.848	-4.585	4.5638	-18.9821		-5.77588	21.2576	0	7.8523	0
-6.67289	2.9547	0	1.3118	0		-5.05408	26.5239	0	10.9814	-0.0011		-3.61518	12.8628	-3.9688	5.2893	-15.4333		-5.55858	22.6716	0	8.419	0
-6.45939	5.8662	0	2.5599	0		-4.83428	36.0044	-0.9323	14.7549	-5.8303		-3.38878	7.5812	-4.9313	4.2419	-11.7241		-5.34118	7.447	0	2.7981	0
-6.24589	9.6352	0	3.9643	0		-4.61448	34.1169	-1.8423	11.6389	-11.779		-3.16238	4.2052	-3.9192	2.724	-11.4315		-5.12378	26.724	0	11.107	0
-6.03229	11.0298	0	4.3385	0		-4.39468	28.506	-1.9433	11.3056	-10.4925		-2.93588	5.1935	-2.2441	4.0201	-8.816		-4.90648	32.3481	-0.604	14.0062	-3.5713
-5.81879	6.9392	0	2.7105	0		-4.17488	26.4079	-5.6018	10.6412	-22.5783		-2.70948	4.6616	-2.0925	4.1732	-9.156		-4.68908	30.7307	-1.7703	11.0131	-10.8723
-5.60529	6.0104	0	2.3288	0		-3.95518	23.6751	-6.4703	9.4366	-27.5862		-2.48298	4.7864	-2.0744	6.6183	-10.9305		-4.47168	30.7136	-1.8664	10.4356	-10.7922
-5.39169	13.2882	0	5.3752	-0.0033		-3.73538	24.8381	-8.4255	10.2827	-37.488		-2.25658	5.5563	-2.3399	6.8986	-12.3032		-4.25428	29.4445	-4.2188	9.7305	-17.4571
-5.17819	18.5837	-0.4006	7.3232	-2.5922		-3.51558	20.2587	-7.0552	10.0097	-20.0676		-2.03018	3.994	-2.4237	6.6218	-14.7824		-4.03698	29.8178	-7.9944	10.792	-27.7595
-4.96469	18.9955	-0.947	6.4753	-6.2517		-3.29578	8.9634	-10.7912	5.1689	-25.3767		-1.80368	3.1071	-1.4242	6.0492	-12.9237		-3.81958	23.0847	-10.2455	8.3056	-42.142
-4.75109	12.7264	-0.9735	5.4303	-5.5251		-3.07598	11.0059	-6.8037	7.8253	-21.8735		-1.57728	4.8938	-1.1757	11.0742	-15.4785		-3.60218	23.3418	-9.3008	9.3606	-29.999
-4.53759	13.7272	-2.5393	5.7948	-11.1771		-2.85618	12.223	-4.7542	9.7947	-18.8024		-1.35078	4.5467	-0.635	10.6982	-10.1267		-3.38488	13.8612	-9.4613	8.0896	-26.5444
-4.32409	11.7853	-2.73	4.8956	-12.7353		-2.63648	9.4279	-4.0168	11.4173	-19.4805		-1.12438	3.6839	-0.6427	12.1601	-12.356		-3.16748	9.364	-5.0183	5.855	-17.1213
-4.11049	11.8506	-3.3868	5.1232	-16.5726		-2.41668	10.5747	-4.1909	13.188	-20.1484		-0.89798	4.257	-0.547	17.0172	-16.4676		-2.95008	10.0515	-3.7024	7.5789	-15.3995
-3.89699	10.1313	-3.2846	5.0484	-11.6782		-2.19688	9.5636	-4.7954	12.7895	-24.0428		-0.67148	2.3371	-0.2367	13.9645	-13.3569		-2.73268	9.0525	-4.4624	8.953	-20.7119
-3.68349	5.4263	-3.9421	3.0331	-9.0301		-1.97708	7.4883	-3.7568	13.5007	-27.1056		-0.44508	2.6802	0	12.2449	-0.0823		-2.51538	8.2215	-4.3691	10.9651	-23.5357
-3.46989	5.7358	-5.6034	4.0518	-14.6821		-1.75728	8.8542	-2.6402	19.0328	-28.1567		-0.21868	0.6783	0	7.7189	0		-2.29798	9.8144	-4.2767	13.2438	-23.1809
-3.25639	6.6567	-2.5533	5.0459	-9.8546		-1.53758	9.6565	-2.3414	21.8129	-31.9163		0.00782	1.8558	0	11.6855	0		-2.08058	8.4078	-5.1479	11.7901	-33.8457
-3.04289	5.1166	-2.4766	5.9388	-11.1362		-1.31778	8.0126	-1.464	23.3168	-21.566		0.23422	2.4995	0	10.7632	0		-1.86328	6.5755	-3.3998	13.1618	-27.7229
-2.82929	5.3948	-1.744	6.3681	-8.2649		-1.09798	8.412	-1.0962	31.3992	-21.5733		0.46072	0	0	0.0002	0		-1.64588	7.8128	-2.2012	18.5288	-29.0252
-2.61579	4.9111	-2.4572	6.3651	-11.7191		-0.87818	7.1142	-0.8686	34.9194	-24.1907		0.68712	0	0	0	0		-1.42848	9.9387	-1.5424	22.8344	-25.5599
-2.40229	4.1621	-1.8547	7.018	-11.3068		-0.65838	2.2593	-1.2668	20.1081	-32.7721		0.91352	0	0	0	0		-1.21108	8.0035	-1.2347	19.8156	-24.139
-2.18869	4.8001	-1.3565	9.748	-12.7709		-0.43858	4.8015	-0.0392	21.8977	-2.1479		1.14002	0	0	0	0		-0.99378	8.247	-0.891	28.6185	-27.4798
-1.97519	4.7373	-1.2066	10.7389	-16.2689		-0.21888	2.1609	0	14.6433	0		1.36642	0	0	0	0		-0.77638	7.7626	-0.4831	35.5237	-28.1661
-1.76169	4.2832	-0.998	11.9964	-13.7027		0.00092199	4.8165	0	25.0267	0		1.59282	1.8798	0	1.3468	0		-0.55898	2.651	-0.0388	21.1028	-3.8617
-1.54809	4.16	-0.737	15.0362	-12.1606		0.22072	2.8638	0	11.3068	0		1.81932	11.8816	0	9.4807	0		-0.34168	4.437	0	23.3164	0
-1.33459	3.9066	-0.5994	18.9282	-10.4821		0.44052	0	0	0	0		2.04572	11.8284	0	10.2966	0		-0.12428	1.6405	0	14.903	0
-1.12109	1.2191	-0.366	11.3748	-6.1837		0.66032	0	0	0	0		2.27222	7.4146	0	6.7084	0		0.09312	3.6303	0	21.9603	0
-0.90749	1.7691	-0.5765	8.8003	-9.6183		0.88012	0	0	0	0		2.49862	8.3388	0	8.2113	0		0.31052	5.3454	0	25.3911	0
-0.69399	1.2375	-0.3828	6.1228	-8.2677		1.09982	0	0	0	0		2.72502	6.7647	0	7.0869	0		0.52782	0.0511	0	0.2982	0
-0.48049	1.8183	-0.0025	10.5972	-0.066		1.31962	0.0065	0	0.0028	0		2.95152	0.0093	-3.9838	0.0099	-0.2305		0.74522	0	0	0	0
-0.26689	2.3017	0	9.8899	0		1.53942	9.1006	0	6.274	0		3.17792	0	-20.3686	0	-1.226		0.96262	0	0	0	0
-0.05339	0.1973	0	0.7931	0		1.75922	25.6768	0	20.1339	0		3.40432	0	-26.3696	0	-1.81		1.17992	0	0	0	0
0.16011	0	0	0	0		1.97902	21.6358	-0.0396	18.355	-0.0648		3.63082	0	-38.0434	0	-2.84		1.39732	0	0	0	0
0.37371	0	0	0	0		2.19882	13.5831	-0.0444	12.2374	-0.0461		3.85722	0	-35.1485	0	-3.5284		1.61472	4.4428	0	3.4418	0
0.58721	0	0	0	0		2.41852	16.2335	-0.0122	15.7082	-0.0109		4.08372	0.0038	-14.3758	0.0248	-2.029		1.83212	24.5692	0	21.0451	0
0.80071	0	0	0	0		2.63832	13.5462	0	13.9822	0		4.31012	0.0164	-22.6496	0.0913	-4.8637		2.04942	22.5963	0	20.975	0
1.01431	1.821	0	1.1648	0		2.85812	0.0984	-2.1118	0.1138	-0.1521		4.53652	0.0098	-20.5538	0.0556	-5.2223		2.26682	15.187	0	14.4115	0
1.22781	9.5299	-0.01	6.7759	-0.0301		3.07792	0.126	-34.9954	0.2954	-2.1243		4.76302	0.0038	-21.4014	0.0379	-6.8449		2.48422	17.0306	0	17.2686	0
1.44131	12.493	-0.0261	9.964	-0.0514		3.29772	0.0182	-46.5921	0.0532	-3.0183		4.98942	0.0146	-8.1163	0.0986	-2.8793		2.70152	14.498	0	15.4836	0
1.65491	8.8952	-0.0319	7.5376	-0.0444		3.51742	0.0306	-55.8344	0.096	-3.9884		5.21592	0.0015	-0.2164	0.0102	-0.1392		2.91892	0.0349	-4.686	0.0376	-0.2668
1.86841	8.0017	-0.0024	7.3148	-0.003		3.73722	0.0236	-84.9728	0.0933	-7.1976		5.44232	0	0	0	0		3.13632	0	-43.2063	0	-2.5164
2.08191	7.7534	-0.0376	7.6803	-0.0322		3.95702	0.034	-49.8069	0.1459	-6.1606		5.66872	0.0053	-0.0352	0.0558	-0.0546		3.35372	0	-55.8058	0	-3.7374
2.29551	3.2433	-0.1522	3.4266	-0.062		4.17682	0.0246	-40.7129	0.1142	-7.5825		5.89522	0.003	-0.0329	0.0297	-0.0492		3.57102	0	-70.3943	0	-5.285
2.50901	0.0906	-1.8499	0.1575	-0.1183		4.39662	0.0141	-43.1597	0.0846	-10.0352		6.12162	0.0059	-0.0395	0.0645	-0.0806		3.78842	0	-79.8787	0	-7.7487
2.72251	0.0143	-16.5817	0.0344	-0.9682		4.61642	0.0301	-40.0836	0.1781	-11.4753		6.34802	0.0062	-0.033	0.0731	-0.0809		4.00582	0.0003	-27.4461	0.005	-3.3675
2.93611	0.0253	-20.5187	0.0695	-1.3185		4.83612	0.0149	-33.3687	0.0989	-11.2248		6.57452	0.0035	-0.0256	0.0415	-0.0676		4.22312	0.0192	-36.4312	0.1465	-7.6332
3.14961	0.0304	-25.8203	0.0955	-1.8385		5.05592	0.0096	-2.1562	0.0694	-0.8515		6.80092	0.0103	-0.0422	0.1163	-0.1298		4.44052	0.0001	-46.9991	0.0021	-11.1122
3.36311	0.0175	-44.8066	0.0688	-3.4894		5.27572	0.0147	-0.2645	0.1283	-0.2186		7.02742	0.0057	-0.0188	0.0927	-0.076		4.65792	0	-41.0146	0	-12.3292
3.57671	0.014	-26.3163	0.0573	-3.0952		5.49552	0.0166	-0.2059	0.1441	-0.2279		7.25382	0.0074	-0.0293	0.1128	-0.1548		4.87522	0	-34.5805	0	-11.8155
3.79021	0.0175	-24.7616	0.0804	-4.2278		5.71532	0.0163	-0.1828	0.1488	-0.245		7.48022	0.0161	-0.0468	0.2441	-0.2469		5.09262	0	-0.6372	0.0011	-0.2146
4.00371	0.014	-22.152	0.0731	-4.9789		5.93512	0.0137	-0.115	0.1322	-0.1925		7.70672	0.0097	-0.0329	0.1486	-0.1741		5.31002	0.0108	-0.1245	0.1051	-0.1217
4.21731	0.0115	-19.934	0.0689	-5.4741		6.15482	0.0165	-0.0805	0.1979	-0.1773		7.93312	0.0114	-0.0288	0.182	-0.171		5.52742	0.007	-0.1396	0.0599	-0.1456
4.43081	0.0103	-17.6513	0.0773	-5.7348		6.37462	0.0205	-0.126	0.2631	-0.3591		8.15952	0.0171	-0.0461	0.2213	-0.2421		5.74472	0	0	0	-0.0002
4.64431	0.0115	-2.2058	0.0779	-0.8549		6.59442	0.0219	-0.0976	0.3329	-0.3383		8.38602	0.0221	-0.0507	0.3051	-0.3021		5.96212	0.0037	-0.0094	0.0405	-0.0176
4.85791	0.0136	-0.248	0.1032	-0.1767		6.81422	0.0261	-0.1177	0.3606	-0.4348		8.61242	0.0166	-0.038	0.2521	-0.2624		6.17952	0.0021	-0.0284	0.0314	-0.0597
5.07141	0.0061	-0.1729	0.0533	-0.1558		7.03402	0.0399	-0.1431	0.5896	-0.5959		8.83892	0.0302	-0.0609	0.3893	-0.3706		6.39682	0.0089	-0.0408	0.093	-0.1016
5.28491	0.011	-0.1055	0.1029	-0.1362		7.25382	0.0301	-0.1135	0.4026	-0.4775		9.06532	0.0283	-0.0461	0.3535	-0.3026		6.61422	0.0085	-0.0431	0.1165	-0.1335
5.49851	0.0095	-0.0766	0.106	-0.1435		7.47352	0.0429	-0.127	0.55	-0.5622		9.29172	0.0276	-0.0538	0.3485	-0.3503		6.83162	0.003	-0.0175	0.0582	-0.0696
5.71201	0.0135	-0.0731	0.1447	-0.1397		7.69332	0.0402	-0.1114	0.4995	-0.5073		9.51822	0.0359	-0.0653	0.4604	-0.4557		7.04902	0.0107	-0.0398	0.1525	-0.1624
5.92551	0.0173	-0.0829	0.2759	-0.2345		7.91312	0.0604	-0.1508	0.7259	-0.727		9.74462	0.0307	-0.0576	0.3825	-0.4098		7.26632	0.0095	-0.0301	0.155	-0.1619
6.13911	0.0062	-0.0713	0.086	-0.2331		8.13292	0.0492	-0.1241	0.5777	-0.6106		9.97112	0.0266	-0.0377	0.3885	-0.2925		7.48372	0.0158	-0.0489	0.2737	-0.3076
6.35261	0.0278	-0.0712	0.4074	-0.2496		8.35272	0.0585	-0.1454	0.6701	-0.7236		10.1975	0.0326	-0.0465	0.4794	-0.4186		7.70112	0.0201	-0.0576	0.3645	-0.3791
6.56611	0.0131	-0.0942	0.1662	-0.3616		8.57252	0.0558	-0.1165	0.6592	-0.6281		10.4239	0.0329	-0.0488	0.4884	-0.454		7.91842	0.0298	-0.0847	0.4669	-0.4972
6.77971	0.0324	-0.0895	0.3671	-0.321		8.79222	0.0557	-0.1251	0.6516	-0.6948		10.6504	0.0339	-0.0464	0.5236	-0.5282		8.13582	0.025	-0.0597	0.3476	-0.3322
6.99321	0.023	-0.0739	0.2666	-0.2602		9.01202	0.0536	-0.1072	0.6884	-0.6584		10.8768	0.0382	-0.0495	0.5808	-0.5187		8.35322	0.0209	-0.0482	0.2861	-0.297
7.20671	0.0241	-0.1017	0.2995	-0.4451		9.23182	0.0262	-0.0637	0.3391	-0.4253		11.1032	0.0105	-0.0189	0.1497	-0.1997		8.57062	0.0102	-0.0272	0.1373	-0.1673
7.42031	0	-0.0057	0.0032	-0.0252		9.45162	0.0002	-0.004	0.0283	-0.0355		11.3297	0	-0.0063	0.0138	-0.0608		8.78792	0.001	-0.0085	0.0481	-0.0629
7.63381	0	0	0	0		9.67142	0	0	0	0		11.5561	0	0	0	0		9.00532	0	0	0	0
7.84731	0	0	0	0		9.89112	0	0	0	0		11.7826	0	0	0	0		9.22272	0	0	0	0
8.06091	0	0	0	0		10.1109	0	0	0	0		12.009	0	0	0	0		9.44002	0	0	0	0
8.27441	0	0	0	0		10.3307	0	0	0	0		12.2354	0	0	0	0		9.65742	0	0	0	0
8.48791	0	0	0	0		10.5505	0	0	0	0		12.4619	0	0	0	0		9.87482	0	0	0	0
8.70151	0	0	0	0		10.7703	0	0	0	0		12.6883	0	0	0	0		10.0922	0	0	0	0
8.91501	0	0	0	0		10.9901	0	0	0	0		12.9147	0	0	0	0		10.3095	0	0	0	0
9.12851	0	0	0	0		11.2098	0	0	0	0		13.1412	0	0	0	0		10.5269	0	0	0	0
9.34211	0	0	0	0		11.4296	0	0	0	0		13.3676	0	0	0	0		10.7443	0	0	0	0
9.55561	0	0	0	0		11.6494	0	0	0	0		13.5941	0	0	0	0		10.9616	0	0	0	0
9.76911	0	0	0	0		11.8692	0	0	0	0		13.8205	0	0	0	0		11.179	0	0	0	0
9.98271	0	0	0	0		12.089	0	0	0	0		14.0469	0	0	0	0		11.3964	0	0	0	0
10.1962	0	0	0	0		12.3088	0	0	0	0		14.2734	0	0	0	0		11.6138	0	0	0	0
--						--						--						--
--						--						--						--
--						--						--						--
--						--						--						--
--						--						--						--
--						--						--						--
--						--						--						--
--						--						--						--
--						--						--						--
--						--						--						--
--						--						--						--
--						--						--						--
--						--						--						--
--						--						--						--
--						--						--						--
--						--						--						--
--						--						--						--
--						--						--						--
--						--						--						--
--						--						--						--
--						--						--						--
--						--						--						--
--						--						--						--
--						--						--						--
--						--						--						--
--						--						--						--
--						--						--						--
--						--						--						--
--						--						--						--
--						--						--						--
--						--						--						--
--						--						--						--
--						--						--						--
--						--						--						--
--						--						--						--
--						--						--						--
--						--						--						--
--						--						--						--
--						--						--						--
--						--						--						--
--						--						--						--
--						--						--						--
--						--						--						--
--						--						--						--
--						--						--						--
--						--						--						--
--						--						--						--
--						--						--						--
--						--						--						--
--						--						--						--
--						--						--						--
--						--						--						--
--						--						--						--
--						--						--						--
--						--						--						--
--						--						--						--
--						--						--						--
--						--						--						--
--						--						--						--
--						--						--						--
--						--						--						--
--						--						--						--
--						--						--						--
--						--						--						--
--						--						--						--
--						--						--						--
--						--						--						--
--						--						--						--
--						--						--						--
--						--						--						--
--						--						--						--
--						--						--						--
--						--						--						--
--						--						--						--
--						--						--						--
--						--						--						--
--						--						--						--
--						--						--						--
--						--						--						--
--						--						--						--
--						--						--						--
--						--						--						--
--						--						--						--
--						--						--						--
--						--						--						--
--						--						--						--
--						--						--						--
--						--						--						--
--						--						--						--
--						--						--						--
--						--						--						--
--						--						--						--
--						--						--						--
--						--						--						--
--						--						--						--
--						--						--						--
--						--						--						--
--						--						--						--
--						--						--						--
--						--						--						--
--						--						--						--
--						--						--						--
--						--						--						--
--						--						--						--
--						--						--						--
--						--						--						--
--						--						--						--
--						--						--						--
--						--						--						--
--						--						--						--
--						--						--						--
--						--						--						--
--						--						--						--
--						--						--						--
--						--						--						--
--						--						--						--
--						--						--						--
--						--						--						--
--						--						--						--
--						--						--						--
--						--						--						--
--						--						--						--
--						--						--						--
--						--						--						--
--						--						--						--
--						--						--						--
--						--						--						--
--						--						--						--
--						--						--						--
--						--						--						--
--						--						--						--
--						--						--						--
--						--						--						--
--						--						--						--
--						--						--						--
--						--						--						--
--						--						--						--
--						--						--						--
--						--						--						--
--						--						--						--
--						--						--						--
--						--						--						--
--						--						--						--
--						--						--						--
--						--						--						--
--						--						--						--
--						--						--						--
--						--						--						--
--						--						--						--
--						--						--						--
--						--						--						--
--						--						--						--
--						--						--						--
--						--						--						--
--						--						--						--
--						--						--						--
--						--						--						--
--						--						--						--
--						--						--						--
--						--						--						--
--						--						--						--
--						--						--						--
--						--						--						--
--						--						--						--
--						--						--						--
--						--						--						--
--						--						--						--
--						--						--						--
--						--						--						--
--						--						--						--
--						--						--						--
--						--						--						--
--						--						--						--
--						--						--						--
--						--						--						--
--						--						--						--
--						--						--						--
--						--						--						--
--						--						--						--
--						--						--						--
--						--						--						--
--						--						--						--
--						--						--						--
--						--						--						--
--						--						--						--
--						--						--						--
--						--						--						--
--						--						--						--
--						--						--						--
--						--						--						--
--						--						--						--
--						--						--						--
--						--						--						--
--						--						--						--
--						--						--						--
--						--						--						--
--						--						--						--
--						--						--						--
--						--						--						--
--						--						--						--
--						--						--						--
--						--						--						--
--						--						--						--
--						--						--						--
--						--						--						--
--						--						--						--
--						--						--						--
--						--						--						--
--						--						--						--
--						--						--						--
--						--						--						--
--						--						--						--
--						--						--						--
--						--						--						--
--						--						--						--
--						--						--						--
--						--						--						--
--						--						--						--
--						--						--						--
--						--						--						--
--						--						--						--
--						--						--						--
--						--						--						--
--						--						--						--
--						--						--						--
--						--						--						--
--						--						--						--
--						--						--						--
--						--						--						--
--						--						--						--
--						--						--						--
--						--						--						--
--						--						--						--
--						--						--						--
--						--						--						--
--						--						--						--
--						--						--						--
--						--						--						--
--						--						--						--
--						--						--						--
--						--						--						--
--						--						--						--
--						--						--						--
--						--						--						--
--						--						--						--
--						--						--						--
--						--						--						--
--						--						--						--
--						--						--						--
--						--						--						--
--						--						--						--
--						--						--						--
--						--						--						--
--						--						--						--
--						--						--						--
--						--						--						--
--						--						--						--
--						--						--						--
--						--						--						--
--						--						--						--
--						--						--						--
--						--						--						--
--						--						--						--
--						--						--						--
--						--						--						--
--						--						--						--
--						--						--						--
--						--						--						--
--						--						--						--
--						--						--						--
--						--						--						--
--						--						--						--
--						--						--						--
--						--						--						--
--						--						--						--
--						--						--						--
--						--						--						--
--						--						--						--
--						--						--						--
--						--						--						--
--						--						--						--
--						--						--						--
--						--						--						--
--						--						--						--
--						--						--						--
--						--						--						--
--						--						--						--
--						--						--						--
--						--						--						--
--						--						--						--
--						--						--						--
--						--						--						--
--						--						--						--
--						--						--						--
--						--						--						--
--						--						--						--
--						--						--						--
--						--						--						--
--						--						--						--
--						--						--						--
--						--						--						--
--						--						--						--
--						--						--						--
--						--						--						--
--						--						--						--
--						--						--						--
--						--						--						--
--						--						--						--
--						--						--						--
--						--						--						--
--						--						--						--
--						--						--						--
--						--						--						--
--						--						--						--
--						--						--						--
--						--						--						--
--						--						--						--
--						--						--						--
--						--						--						--
--						--						--						--
--						--						--						--
--						--						--						--
--						--						--						--
--						--						--						--
--						--						--						--
--						--						--						--
--						--						--						--
--						--						--						--
--						--						--						--
--						--						--						--
--						--						--						--
--						--						--						--
--						--						--						--
--						--						--						--
--						--						--						--
--						--						--						--
--						--						--						--
--						--						--						--
--						--						--						--
--						--						--						--
--						--						--						--
--						--						--						--
--						--						--						--
--						--						--						--
--						--						--						--
--						--						--						--
--						--						--						--
--						--						--						--
--						--						--						--
--						--						--						--
--						--						--						--
--						--						--						--
--						--						--						--
--						--						--						--
--						--						--						--
--						--						--						--
--						--						--						--
--						--						--						--
--						--						--						--
--						--						--						--
--						--						--						--
--						--						--						--
--						--						--						--
--						--						--						--
--						--						--						--
--						--						--						--
--						--						--						--
--						--						--						--
--						--						--						--
--						--						--						--
--						--						--						--
--						--						--						--
--						--						--						--
--						--						--						--
--						--						--						--
--						--						--						--
--						--						--						--
--						--						--						--
--						--						--						--
--						--						--						--
--						--						--						--
--						--						--						--
--						--						--						--
--						--						--						--
--						--						--						--
--						--						--						--
--						--						--						--
--						--						--						--
--						--						--						--
--						--						--						--
--						--						--						--
--						--						--						--
--						--						--						--
--						--						--						--
--						--						--						--
--						--						--						--
--						--						--						--
--						--						--						--
--						--						--						--
--						--						--						--
--						--						--						--
--						--						--						--
--						--						--						--
--						--						--						--
--						--						--						--
--						--						--						--
--						--						--						--
--						--						--						--
--						--						--						--
--						--						--						--
--						--						--						--
--						--						--						--
--						--						--						--
--						--						--						--
--						--						--						--
--						--						--						--
--						--						--						--
--						--						--						--
--						--						--						--
--						--						--						--
--						--						--						--
--						--						--						--
--						--						--						--
--						--						--						--
--						--						--						--
--						--						--						--
--						--						--						--
--						--						--						--
--						--						--						--
--						--						--						--
--						--						--						--
--						--						--						--
--						--						--						--
--						--						--						--
--						--						--						--
--						--						--						--
--						--						--						--
--						--						--						--
--						--						--						--
--						--						--						--
--						--						--						--
--						--						--						--
--						--						--						--
--						--						--						--
--						--						--						--
--						--						--						--
--						--						--						--
--						--						--						--
--						--						--						--
--						--						--						--
--						--						--						--
--						--						--						--
--						--						--						--
--						--						--						--
--						--						--						--
--						--						--						--
--						--						--						--
--						--						--						--
--						--						--						--
--						--						--						--
--						--						--						--
--						--						--						--
--						--						--						--
--						--						--						--
--						--						--						--
--						--						--						--
--						--						--						--
--						--						--						--
--						--						--						--
--						--						--						--
--						--						--						--
--						--						--						--
--						--						--						--
--						--						--						--
--						--						--						--
--						--						--						--
--						--						--						--
--						--						--						--
--						--						--						--
--						--						--						--
--						--						--						--
--						--						--						--
--						--						--						--
--						--						--						--
--						--						--						--
--						--						--						--
--						--						--						--
--						--						--						--
--						--						--						--
--						--						--						--
--						--						--						--
--						--						--						--
--						--						--						--
--						--						--						--
--						--						--						--
--						--						--						--
--						--						--						--
--						--						--						--
--						--						--						--
--						--						--						--
--						--						--						--
--						--						--						--
--						--						--						--
--						--						--						--
--						--						--						--
--						--						--						--
--						--						--						--
--						--						--						--
--						--						--						--
--						--						--						--
--						--						--						--
--						--						--						--
--						--						--						--
--						--						--						--
--						--						--						--
--						--						--						--
--						--						--						--
--						--						--						--
--						--						--						--
--						--						--						--
--						--						--						--
--						--						--						--
--						--						--						--
--						--						--						--
--						--						--						--
--						--						--						--
--						--						--						--
--						--						--						--
--						--						--						--
--						--						--						--
--						--						--						--
--						--						--						--
--						--						--						--
--						--						--						--
--						--						--						--
--						--						--						--
--						--						--						--
--						--						--						--
--						--						--						--
--						--						--						--
--						--						--						--
--						--						--						--
--						--						--						--
--						--						--						--
--						--						--						--
--						--						--						--
--						--						--						--
--						--						--						--
--						--						--						--
--						--						--						--
--						--						--						--
--						--						--						--
--						--						--						--
--						--						--						--
--						--						--						--
--						--						--						--
--						--						--						--
--						--						--						--
--						--						--						--
--						--						--						--
--						--						--						--
--						--						--						--
--						--						--						--
--						--						--						--
--						--						--						--
--						--						--						--
--						--						--						--
--						--						--						--
--						--						--						--
--						--						--						--
--						--						--						--
--						--						--						--
--						--						--						--
--						--						--						--
--						--						--						--
--						--						--						--
--						--						--						--
--						--						--						--
--						--						--						--
--						--						--						--
--						--						--						--
--						--						--						--
--						--						--						--
--						--						--						--
--						--						--						--
--						--						--						--
--						--						--						--
--						--						--						--
--						--						--						--
--						--						--						--
--						--						--						--
--						--						--						--
--						--						--						--
--						--						--						--
--						--						--						--
--						--						--						--
--						--						--						--
--						--						--						--
--						--						--						--
--						--						--						--
--						--						--						--
--						--						--						--
--						--						--						--
--						--						--						--
--						--						--						--
--						--						--						--
--						--						--						--
--						--						--						--
--						--						--						--
--						--						--						--
--						--						--						--
--						--						--						--
--						--						--						--
--						--						--						--
--						--						--						--
--						--						--						--
--						--						--						--
--						--						--						--
--						--						--						--
--						--						--						--
--						--						--						--
--						--						--						--
--						--						--						--
--						--						--						--
--						--						--						--
--						--						--						--
--						--						--						--
--						--						--						--
--						--						--						--
--						--						--						--
--						--						--						--
--						--						--						--
--						--						--						--
--						--						--						--
--						--						--						--
--						--						--						--
--						--						--						--
--						--						--						--
--						--						--						--
--						--						--						--
--						--						--						--
--						--						--						--
--						--						--						--
--						--						--						--
--						--						--						--
--						--						--						--
--						--						--						--
--						--						--						--
--						--						--						--
--						--						--						--
--						--						--						--
--						--						--						--
--						--						--						--
--						--						--						--
--						--						--						--
--						--						--						--
--						--						--						--
--						--						--						--
--						--						--						--
--						--						--						--
--						--						--						--
--						--						--						--
--						--						--						--
--						--						--						--
--						--						--						--
--						--						--						--
--						--						--						--
--						--						--						--
--						--						--						--
--						--						--						--
--						--						--						--
--						--						--						--
--						--						--						--
--						--						--						--
--						--						--						--
--						--						--						--
--						--						--						--
--						--						--						--
--						--						--						--
--						--						--						--
--						--						--						--
--						--						--						--
--						--						--						--
--						--						--						--
--						--						--						--
--						--						--						--
--						--						--						--
--						--						--						--
--						--						--						--
--						--						--						--
--						--						--						--
--						--						--						--
--						--						--						--
--						--						--						--
--						--						--						--
--						--						--						--
--						--						--						--
--						--						--						--
--						--						--						--
--						--						--						--
--						--						--						--
--						--						--						--
--						--						--						--
--						--						--						--
--						--						--						--
--						--						--						--
--						--						--						--
--						--						--						--
--						--						--						--
--						--						--						--
--						--						--						--
--						--						--						--
--						--						--						--
--						--						--						--
--						--						--						--
--						--						--						--
--						--						--						--
--						--						--						--
--						--						--						--
--						--						--						--
--						--						--						--
--						--						--						--
--						--						--						--
--						--						--						--
--						--						--						--
--						--						--						--
--						--						--						--
--						--						--						--
--						--						--						--
--						--						--						--
--						--						--						--
--						--						--						--
--						--						--						--
--						--						--						--
--						--						--						--
--						--						--						--
--						--						--						--
--						--						--						--
--						--						--						--
--						--						--						--
--						--						--						--
--						--						--						--
--						--						--						--
--						--						--						--
--						--						--						--
--						--						--						--
--						--						--						--
--						--						--						--
--						--						--						--
--						--						--						--
--						--						--						--
--						--						--						--
--						--						--						--
--						--						--						--
--						--						--						--
--						--						--						--
--						--						--						--
--						--						--						--
--						--						--						--
--						--						--						--
--						--						--						--
--						--						--						--
--						--						--						--
--						--						--						--
--						--						--						--
--						--						--						--
--						--						--						--
--						--						--						--
--						--						--						--
--						--						--						--
--						--						--						--
--						--						--						--
--						--						--						--
--						--						--						--
--						--						--						--
--						--						--						--
--						--						--						--
--						--						--						--
--						--						--						--
--						--						--						--
--						--						--						--
--						--						--						--
--						--						--						--
--						--						--						--
--						--						--						--
--						--						--						--
--						--						--						--
--						--						--						--
--						--						--						--
--						--						--						--
--						--						--						--
--						--						--						--
--						--						--						--
--						--						--						--
--						--						--						--
--						--						--						--
--						--						--						--
--						--						--						--
--						--						--						--
--						--						--						--
--						--						--						--
--						--						--						--
--						--						--						--
--						--						--						--
--						--						--						--
--						--						--						--
--						--						--						--
--						--						--						--
--						--						--						--
--						--						--						--
--						--						--						--
--						--						--						--
--						--						--						--
--						--						--						--
--						--						--						--
--						--						--						--
--						--						--						--
--						--						--						--
--						--						--						--
--						--						--						--
--						--						--						--
--						--						--						--
--						--						--						--
--						--						--						--
--						--						--						--
--						--						--						--
--						--						--						--
--						--						--						--
--						--						--						--
--						--						--						--
--						--						--						--
--						--						--						--
--						--						--						--
--						--						--						--
--						--						--						--
--						--						--						--
--						--						--						--
--						--						--						--
--						--						--						--
--						--						--						--
--						--						--						--
--						--						--						--
--						--						--						--
--						--						--						--
--						--						--						--
--						--						--						--
--						--						--						--
--						--						--						--
--						--						--						--
--						--						--						--
--						--						--						--
--						--						--						--
--						--						--						--
--						--						--						--
--						--						--						--
--						--						--						--
--						--						--						--
--						--						--						--
--						--						--						--
--						--						--						--
--						--						--						--
--						--						--						--
--						--						--						--
--						--						--						--
--						--						--						--
--						--						--						--
--						--						--						--
--						--						--						--
--						--						--						--
--						--						--						--
--						--						--						--
--						--						--						--
--						--						--						--
--						--						--						--
--						--						--						--
--						--						--						--
--						--						--						--
--						--						--						--
--						--						--						--
--						--						--						--
--						--						--						--
--						--						--						--
--						--						--						--
--						--						--						--
--						--						--						--
--						--						--						--
--						--						--						--
--						--						--						--
--						--						--						--
--						--						--						--
--						--						--						--
--						--						--						--
--						--						--						--
--						--						--						--
--						--						--						--
--						--						--						--
--						--						--						--
--						--						--						--
--						--						--						--
--						--						--						--
--						--						--						--
--						--						--						--
--						--						--						--
--						--						--						--
--						--						--						--
--						--						--						--
--						--						--						--
--						--						--						--
--						--						--						--
--						--						--						--
--						--						--						--
--						--						--						--
--						--						--						--
--						--						--						--
--						--						--						--
--						--						--						--
--						--						--						--
--						--						--						--
--						--						--						--
--						--						--						--
--						--						--						--
--						--						--						--
--						--						--						--
--						--						--						--
--						--						--						--
--						--						--						--
--						--						--						--
--						--						--						--
--						--						--						--
--						--						--						--
--						--						--						--
--						--						--						--
--						--						--						--
--						--						--						--
--						--						--						--
--						--						--						--
--						--						--						--
--						--						--						--
--						--						--						--
--						--						--						--
--						--						--						--
--						--						--						--
--						--						--						--
--						--						--						--
--						--						--						--
--						--						--						--
--						--						--						--
--						--						--						--
--						--						--						--
--						--						--						--
--						--						--						--
--						--						--						--
--						--						--						--
--						--						--						--
--						--						--						--
--						--						--						--
--						--						--						--
--						--						--						--
--						--						--						--
--						--						--						--
--						--						--						--
--						--						--						--
--						--						--						--
--						--						--						--
--						--						--						--
--						--						--						--
--						--						--						--
--						--						--						--
--						--						--						--
--						--						--						--
--						--						--						--
--						--						--						--
--						--						--						--
--						--						--						--
--						--						--						--
--						--						--						--
--						--						--						--
--						--						--						--
--						--						--						--
--						--						--						--
--						--						--						--
--						--						--						--
--						--						--						--
--						--						--						--
--						--						--						--
--						--						--						--
--						--						--						--
--						--						--						--
--						--						--						--
--						--						--						--
--						--						--						--
--						--						--						--
--						--						--						--
--						--						--						--
--						--						--						--
--						--						--						--
--						--						--						--
--						--						--						--
--						--						--						--
--						--						--						--
--						--						--						--
--						--						--						--
--						--						--						--
--						--						--						--
--						--						--						--
--						--						--						--
--						--						--						--
--						--						--						--
--						--						--						--
--						--						--						--
--						--						--						--
--						--						--						--
--						--						--						--
--						--						--						--
--						--						--						--
--						--						--						--
--						--						--						--
--						--						--						--
--						--						--						--
--						--						--						--
--						--						--						--
--						--						--						--
--						--						--						--
--						--						--						--
--						--						--						--
--						--						--						--
--						--						--						--
--						--						--						--
--						--						--						--
--						--						--						--
--						--						--						--
--						--						--						--
--						--						--						--
--						--						--						--
--						--						--						--
--						--						--						--
--						--						--						--
--						--						--						--
--						--						--						--
--						--						--						--
--						--						--						--
--						--						--						--
--						--						--						--
--						--						--						--
--						--						--						--
--						--						--						--
--						--						--						--
--						--						--						--
--						--						--						--
--						--						--						--
--						--						--						--
--						--						--						--
--						--						--						--
--						--						--						--
--						--						--						--
--						--						--						--
--						--						--						--
--						--						--						--
--						--						--						--
--						--						--						--
--						--						--						--
--						--						--						--
--						--						--						--
--						--						--						--
--						--						--						--
--						--						--						--
--						--						--						--
--						--						--						--
--						--						--						--
--						--						--						--
--						--						--						--
--						--						--						--
--						--						--						--
--						--						--						--
--						--						--						--
--						--						--						--
--						--						--						--
--						--						--						--
--						--						--						--
--						--						--						--
--						--						--						--
--						--						--						--
--						--						--						--
--						--						--						--
--						--						--						--
--						--						--						--
--						--						--						--
--						--						--						--
--						--						--						--
--						--						--						--
--						--						--						--
--						--						--						--
--						--						--						--
--						--						--						--
--						--						--						--
--						--						--						--
--						--						--						--
--						--						--						--
--						--						--						--
--						--						--						--
--						--						--						--
--						--						--						--
--						--						--						--
--						--						--						--
--						--						--						--
--						--						--						--
--						--						--						--
--						--						--						--
--						--						--						--
--						--						--						--
--						--						--						--
--						--						--						--
--						--						--						--
--						--						--						--
--						--						--						--
--						--						--						--
--						--						--						--
--						--						--						--
--						--						--						--
--						--						--						--
--						--						--						--
--						--						--						--
--						--						--						--
--						--						--						--
--						--						--						--
--						--						--						--
--						--						--						--
--						--						--						--
--						--						--						--
--						--						--						--
--						--						--						--
--						--						--						--
--						--						--						--
--						--						--						--
--						--						--						--
--						--						--						--
--						--						--						--
--						--						--						--
--						--						--						--
--						--						--						--
--						--						--						--
--						--						--						--
--						--						--						--
--						--						--						--
--						--						--						--
--						--						--						--
--						--						--						--
--						--						--						--
--						--						--						--
--						--						--						--
--						--						--						--
--						--						--						--
--						--						--						--
--						--						--						--
--						--						--						--
--						--						--						--
--						--						--						--
--						--						--						--
--						--						--						--
--						--						--						--
--						--						--						--
--						--						--						--
--						--						--						--
--						--						--						--
--						--						--						--
--						--						--						--
--						--						--						--
--						--						--						--
--						--						--						--
--						--						--						--
--						--						--						--
--						--						--						--
--						--						--						--
--						--						--						--
--						--						--						--
--						--						--						--
--						--						--						--
--						--						--						--
--						--						--						--
--						--						--						--
--						--						--						--
--						--						--						--
--						--						--						--
--						--						--						--
--						--						--						--
--						--						--						--
--						--						--						--
--						--						--						--
--						--						--						--
--						--						--						--
--						--						--						--
--						--						--						--
--						--						--						--
--						--						--						--
--						--						--						--
--						--						--						--
--						--						--						--
--						--						--						--
--						--						--						--
--						--						--						--
--						--						--						--
--						--						--						--
--						--						--						--
--						--						--						--
--						--						--						--
--						--						--						--
--						--						--						--
--						--						--						--
--						--						--						--
--						--						--						--
--						--						--						--
--						--						--						--
--						--						--						--
--						--						--						--
--						--						--						--
--						--						--						--
--						--						--						--
--						--						--						--
--						--						--						--
--						--						--						--
--						--						--						--
--						--						--						--
--						--						--						--
--						--						--						--
--						--						--						--
--						--						--						--
--						--						--						--
--						--						--						--
--						--						--						--
--						--						--						--
--						--						--						--
--						--						--						--
--						--						--						--
--						--						--						--
--						--						--						--
--						--						--						--
--						--						--						--
--						--						--						--
--						--						--						--
--						--						--						--
--						--						--						--
--						--						--						--
--						--						--						--
--						--						--						--
--						--						--						--
--						--						--						--
--						--						--						--
--						--						--						--
--						--						--						--
--						--						--						--
--						--						--						--
--						--						--						--
--						--						--						--
--						--						--						--
--						--						--						--
--						--						--						--
--						--						--						--
--						--						--						--
--						--						--						--
--						--						--						--
--						--						--						--
--						--						--						--
--						--						--						--
--						--						--						--
--						--						--						--
--						--						--						--
--						--						--						--
--						--						--						--
--						--						--						--
--						--						--						--
--						--						--						--
--						--						--						--
--						--						--						--
--						--						--						--
--						--						--						--
--						--						--						--
--						--						--						--
--						--						--						--
--						--						--						--
--						--						--						--
--						--						--						--
--						--						--						--
--						--						--						--
--						--						--						--
--						--						--						--
--						--						--						--
--						--						--						--
--						--						--						--
--						--						--						--
--						--						--						--
--						--						--						--
--						--						--						--
--						--						--						--
--						--						--						--
--						--						--						--
--						--						--						--
--						--						--						--
--						--						--						--
--						--						--						--
--						--						--						--
--						--						--						--
--						--						--						--
--						--						--						--
--						--						--						--
--						--						--						--
--						--						--						--
--						--						--						--
--						--						--						--
--						--						--						--
--						--						--						--
--						--						--						--
--						--						--						--
--						--						--						--
--						--						--						--
--						--						--						--
--						--						--						--
--						--						--						--
--						--						--						--
--						--						--						--
--						--						--						--
--						--						--						--
--						--						--						--
--						--						--						--
--						--						--						--
--						--						--						--
--						--						--						--
--						--						--						--
--						--						--						--
--						--						--						--
--						--						--						--
--						--						--						--
--						--						--						--
--						--						--						--
--						--						--						--
--						--						--						--
--						--						--						--
--						--						--						--
--						--						--						--
--						--						--						--
--						--						--						--
--						--						--						--
--						--						--						--
--						--						--						--
--						--						--						--
--						--						--						--
--						--						--						--
--						--						--						--
--						--						--						--
--						--						--						--
--						--						--						--
--						--						--						--
--						--						--						--
--						--						--						--
--						--						--						--
--						--						--						--
--						--						--						--
--						--						--						--
--						--						--						--
--						--						--						--
--						--						--						--
--						--						--						--
--						--						--						--
--						--						--						--
--						--						--						--
--						--						--						--
--						--						--						--
--						--						--						--
--						--						--						--
--						--						--						--
--						--						--						--
--						--						--						--
--						--						--						--
--						--						--						--
--						--						--						--
--						--						--						--
--						--						--						--
--						--						--						--
--						--						--						--
--						--						--						--
--						--						--						--
--						--						--						--
--						--						--						--
--						--						--						--
--						--						--						--
--						--						--						--
--						--						--						--
--						--						--						--
--						--						--						--
--						--						--						--
--						--						--						--
--						--						--						--
--						--						--						--
--						--						--						--
--						--						--						--
--						--						--						--
--						--						--						--
--						--						--						--
--						--						--						--
--						--						--						--
--						--						--						--
--						--						--						--
--						--						--						--
--						--						--						--
--						--						--						--
--						--						--						--
--						--						--						--
--						--						--						--
--						--						--						--
--						--						--						--
--						--						--						--
--						--						--						--
--						--						--						--
--						--						--						--
--						--						--						--
--						--						--						--
--						--						--						--
--						--						--						--
--						--						--						--
--						--						--						--
--						--						--						--
--						--						--						--
--						--						--						--
--						--						--						--
--						--						--						--
--						--						--						--
--						--						--						--
--						--						--						--
--						--						--						--
--						--						--						--
--						--						--						--
--						--						--						--
--						--						--						--
--						--						--						--
--						--						--						--
--						--						--						--
--						--						--						--
--						--						--						--
--						--						--						--
--						--						--						--
--						--						--						--
--						--						--						--
--						--						--						--
--						--						--						--
--						--						--						--
--						--						--						--
--						--						--						--
--						--						--						--
--						--						--						--
--						--						--						--
--						--						--						--
--						--						--						--
--						--						--						--
--						--						--						--
--						--						--						--
--						--						--						--
--						--						--						--
--						--						--						--
--						--						--						--
--						--						--						--
--						--						--						--
--						--						--						--
--						--						--						--
--						--						--						--
--						--						--						--
--						--						--						--
--						--						--						--
--						--						--						--
--						--						--						--
--						--						--						--
--						--						--						--
--						--						--						--
--						--						--						--
--						--						--						--
--						--						--						--
--						--						--						--
--						--						--						--
--						--						--						--
--						--						--						--
--						--						--						--
--						--						--						--
--						--						--						--
--						--						--						--
--						--						--						--
--						--						--						--
--						--						--						--
--						--						--						--
--						--						--						--
--						--						--						--
--						--						--						--
--						--						--						--
--						--						--						--
--						--						--						--
--						--						--						--
--						--						--						--
--						--						--						--
--						--						--						--
--						--						--						--
--						--						--						--
--						--						--						--
--						--						--						--
--						--						--						--
--						--						--						--
--						--						--						--
--						--						--						--
--						--						--						--

## Sheet: Fig. 1d
		ΔG*o	ΔG*oo
	S3	1.44	2.69
	S4	1.56	2.41
	S6	1.81	1.21

## Sheet: Fig. 1e
	*O	0
	TS	1.2
	*OO	-0.53

## Sheet: Fig. 1f
	S1	2.57
	S2	2
	S3	1.8
	S4	1.68
	S5	1.6
	S6	1.43

## Sheet: Fig. 2b
		P1	η
	0.11	0	1.34
	0.17	0.57	0.77
	0.23	0.77	0.57
	0.3	0.89	0.45
	0.33	0.97	0.41
	0.6	1.14	0.58

## Sheet: Fig. 2c
		P2	ηmin
	2	-0.4	0.19
	1	-0.14	0.32
	0	0	0.39

## Sheet: Fig. 2d
			ΔG*o - ΔG*oH	η
		S1	0.67	0.94
		S2	1.24	0.37
		S3	1.44	0.45
		S4	1.56	0.33
		S5	1.64	0.41
		S6	1.81	0.58

## Sheet: Fig. 2e
		P1-P2	η
	S1	0.4	0.94
	S2	0.97	0.37
	S3	0.89	0.45
	S4	1.03	0.33
	S5	1.09	0.41
	S6	1.14	0.58

## Sheet: Fig. 3a
	10.009	510
	10.0295	525
	10.05	525
	10.0705	557
	10.091	538
	10.1115	524
	10.132	535
	10.1525	537
	10.173	515
	10.1935	532
	10.214	543
	10.2345	528
	10.255	539
	10.2755	512
	10.296	478
	10.3165	515
	10.337	514
	10.3575	490
	10.378	548
	10.3985	487
	10.419	496
	10.4395	503
	10.46	528
	10.4805	547
	10.501	525
	10.5215	522
	10.542	555
	10.5625	500
	10.583	517
	10.6035	468
	10.624	473
	10.6445	535
	10.665	538
	10.6855	542
	10.706	484
	10.7265	503
	10.747	526
	10.7675	516
	10.788	495
	10.8085	474
	10.829	539
	10.8495	500
	10.87	563
	10.8905	511
	10.911	558
	10.9315	467
	10.952	507
	10.9725	541
	10.993	488
	11.0135	501
	11.034	508
	11.0544	503
	11.0749	508
	11.0954	504
	11.1159	527
	11.1364	520
	11.157	481
	11.1774	497
	11.1979	475
	11.2184	489
	11.2389	519
	11.2594	504
	11.2799	481
	11.3004	488
	11.3209	489
	11.3414	473
	11.3619	497
	11.3824	503
	11.4029	475
	11.4234	516
	11.4439	451
	11.4644	487
	11.4849	455
	11.5054	468
	11.5259	462
	11.5464	463
	11.5669	466
	11.5874	513
	11.6079	449
	11.6284	450
	11.6489	453
	11.6694	469
	11.6899	465
	11.7104	492
	11.7309	467
	11.7514	457
	11.7719	456
	11.7924	455
	11.8129	480
	11.8334	507
	11.8539	452
	11.8744	476
	11.8949	453
	11.9154	462
	11.9359	456
	11.9564	470
	11.9769	430
	11.9974	469
	12.0179	436
	12.0384	459
	12.0589	423
	12.0794	448
	12.0999	445
	12.1204	450
	12.1409	458
	12.1614	480
	12.1819	472
	12.2024	466
	12.2229	438
	12.2434	415
	12.2639	445
	12.2844	468
	12.3049	429
	12.3254	445
	12.3459	459
	12.3664	423
	12.3869	412
	12.4074	425
	12.4279	466
	12.4484	435
	12.4689	432
	12.4894	459
	12.5099	453
	12.5304	438
	12.5509	394
	12.5714	436
	12.5919	416
	12.6124	446
	12.6329	409
	12.6534	429
	12.6739	428
	12.6944	397
	12.7149	456
	12.7354	424
	12.7559	404
	12.7764	435
	12.7969	435
	12.8174	396
	12.8379	408
	12.8584	396
	12.8789	401
	12.8994	399
	12.9199	433
	12.9404	403
	12.9609	436
	12.9814	393
	13.0019	433
	13.0223	371
	13.0428	424
	13.0633	393
	13.0838	417
	13.1044	402
	13.1249	410
	13.1454	388
	13.1659	402
	13.1863	413
	13.2068	424
	13.2273	414
	13.2478	433
	13.2683	393
	13.2888	401
	13.3093	398
	13.3298	367
	13.3503	401
	13.3708	389
	13.3913	374
	13.4118	428
	13.4323	392
	13.4528	422
	13.4733	421
	13.4938	434
	13.5143	384
	13.5348	442
	13.5553	441
	13.5758	455
	13.5963	493
	13.6168	465
	13.6373	553
	13.6578	479
	13.6783	469
	13.6988	508
	13.7193	543
	13.7398	487
	13.7603	477
	13.7808	468
	13.8013	452
	13.8218	420
	13.8423	425
	13.8628	473
	13.8833	427
	13.9038	444
	13.9243	458
	13.9448	447
	13.9653	406
	13.9858	436
	14.0063	432
	14.0268	445
	14.0473	426
	14.0678	436
	14.0883	417
	14.1088	442
	14.1293	429
	14.1498	426
	14.1703	390
	14.1908	381
	14.2113	395
	14.2318	433
	14.2523	423
	14.2728	392
	14.2933	386
	14.3138	396
	14.3343	416
	14.3548	389
	14.3753	424
	14.3958	363
	14.4163	396
	14.4368	405
	14.4573	393
	14.4778	417
	14.4983	402
	14.5188	411
	14.5393	397
	14.5598	406
	14.5803	419
	14.6008	348
	14.6213	407
	14.6418	382
	14.6623	395
	14.6828	407
	14.7033	393
	14.7238	385
	14.7443	351
	14.7648	346
	14.7853	374
	14.8058	375
	14.8263	384
	14.8468	411
	14.8673	369
	14.8878	344
	14.9083	366
	14.9288	393
	14.9493	415
	14.9698	375
	14.9903	424
	15.0108	357
	15.0313	359
	15.0518	388
	15.0723	380
	15.0928	389
	15.1133	397
	15.1337	380
	15.1542	389
	15.1747	431
	15.1952	398
	15.2157	407
	15.2363	441
	15.2568	462
	15.2772	441
	15.2977	440
	15.3182	443
	15.3387	412
	15.3592	446
	15.3797	490
	15.4002	471
	15.4207	507
	15.4412	528
	15.4617	509
	15.4822	553
	15.5027	556
	15.5232	583
	15.5437	633
	15.5642	607
	15.5847	630
	15.6052	633
	15.6257	675
	15.6462	711
	15.6667	816
	15.6872	894
	15.7077	970
	15.7282	1008
	15.7487	1137
	15.7692	1363
	15.7897	1543
	15.8102	1896
	15.8307	2229
	15.8512	2645
	15.8717	3445
	15.8922	4100
	15.9127	5214
	15.9332	6596
	15.9537	8043
	15.9742	9952
	15.9947	11761
	16.0152	12973
	16.0357	12352
	16.0562	10541
	16.0767	7866
	16.0972	5418
	16.1177	3565
	16.1382	2446
	16.1587	1811
	16.1792	1459
	16.1997	1144
	16.2202	1003
	16.2407	901
	16.2612	796
	16.2817	753
	16.3022	634
	16.3227	597
	16.3432	568
	16.3637	581
	16.3842	474
	16.4047	502
	16.4252	461
	16.4457	443
	16.4662	476
	16.4867	462
	16.5072	479
	16.5277	421
	16.5482	407
	16.5687	362
	16.5892	383
	16.6097	346
	16.6302	353
	16.6507	352
	16.6712	353
	16.6917	351
	16.7122	337
	16.7327	382
	16.7532	313
	16.7737	334
	16.7942	314
	16.8147	327
	16.8352	307
	16.8557	315
	16.8762	288
	16.8967	313
	16.9172	288
	16.9377	292
	16.9582	299
	16.9787	300
	16.9992	267
	17.0197	259
	17.0402	276
	17.0607	277
	17.0812	291
	17.1017	264
	17.1222	271
	17.1426	285
	17.1632	282
	17.1837	283
	17.2041	272
	17.2247	242
	17.2451	279
	17.2657	251
	17.2861	236
	17.3067	227
	17.3271	267
	17.3476	258
	17.3681	253
	17.3886	231
	17.4091	248
	17.4296	277
	17.4501	233
	17.4706	237
	17.4911	264
	17.5116	256
	17.5321	251
	17.5526	247
	17.5731	250
	17.5936	263
	17.6141	233
	17.6346	258
	17.6551	224
	17.6756	245
	17.6961	230
	17.7166	244
	17.7371	201
	17.7576	215
	17.7781	206
	17.7986	210
	17.8191	214
	17.8396	212
	17.8601	204
	17.8806	217
	17.9011	214
	17.9216	234
	17.9421	210
	17.9626	233
	17.9831	214
	18.0036	183
	18.0241	200
	18.0446	204
	18.0651	223
	18.0856	228
	18.1061	216
	18.1266	226
	18.1471	191
	18.1676	216
	18.1881	226
	18.2086	231
	18.2291	228
	18.2496	212
	18.2701	204
	18.2906	216
	18.3111	211
	18.3316	221
	18.3521	210
	18.3726	224
	18.3931	222
	18.4136	203
	18.4341	199
	18.4546	221
	18.4751	214
	18.4956	234
	18.5161	240
	18.5366	194
	18.5571	207
	18.5776	201
	18.5981	223
	18.6186	228
	18.6391	200
	18.6596	217
	18.6801	195
	18.7006	223
	18.7211	176
	18.7416	209
	18.7621	190
	18.7826	232
	18.8031	209
	18.8236	223
	18.8441	183
	18.8646	221
	18.8851	218
	18.9056	226
	18.9261	242
	18.9466	213
	18.9671	218
	18.9876	231
	19.0081	216
	19.0286	198
	19.0491	235
	19.0696	227
	19.0901	206
	19.1106	224
	19.1311	228
	19.1516	224
	19.1721	238
	19.1926	194
	19.213	205
	19.2336	232
	19.254	242
	19.2746	212
	19.295	220
	19.3156	221
	19.3361	235
	19.3565	222
	19.3771	243
	19.3975	217
	19.418	244
	19.4385	210
	19.459	213
	19.4795	220
	19.5	222
	19.5205	236
	19.541	240
	19.5615	265
	19.582	250
	19.6025	261
	19.623	208
	19.6435	230
	19.664	249
	19.6845	223
	19.705	240
	19.7255	212
	19.746	257
	19.7665	246
	19.787	222
	19.8075	253
	19.828	240
	19.8485	234
	19.869	230
	19.8895	225
	19.91	254
	19.9305	237
	19.951	212
	19.9715	236
	19.992	241
	20.0125	230
	20.033	222
	20.0535	222
	20.074	252
	20.0945	237
	20.115	225
	20.1355	253
	20.156	238
	20.1765	232
	20.197	252
	20.2175	226
	20.238	216
	20.2585	242
	20.279	240
	20.2995	272
	20.32	229
	20.3405	243
	20.361	225
	20.3815	233
	20.402	257
	20.4225	250
	20.443	227
	20.4635	239
	20.484	246
	20.5045	240
	20.525	273
	20.5455	287
	20.566	223
	20.5865	279
	20.607	266
	20.6275	253
	20.648	263
	20.6685	276
	20.689	249
	20.7095	260
	20.73	239
	20.7505	243
	20.771	268
	20.7915	253
	20.812	244
	20.8325	249
	20.853	266
	20.8735	268
	20.894	282
	20.9145	289
	20.935	270
	20.9555	244
	20.976	265
	20.9965	260
	21.017	273
	21.0375	252
	21.058	255
	21.0785	242
	21.099	261
	21.1195	269
	21.14	291
	21.1605	282
	21.181	244
	21.2015	279
	21.222	289
	21.2425	259
	21.263	280
	21.2834	247
	21.304	257
	21.3244	265
	21.345	228
	21.3654	268
	21.386	283
	21.4064	270
	21.427	292
	21.4474	263
	21.4679	233
	21.4884	286
	21.5089	259
	21.5294	222
	21.5499	278
	21.5704	238
	21.5909	272
	21.6114	247
	21.6319	255
	21.6524	258
	21.6729	268
	21.6934	267
	21.7139	271
	21.7344	256
	21.7549	242
	21.7754	262
	21.7959	272
	21.8164	244
	21.8369	274
	21.8574	278
	21.8779	267
	21.8984	269
	21.9189	271
	21.9394	261
	21.9599	282
	21.9804	253
	22.0009	262
	22.0214	246
	22.0419	256
	22.0624	285
	22.0829	254
	22.1034	244
	22.1239	297
	22.1444	283
	22.1649	270
	22.1854	250
	22.2059	268
	22.2264	243
	22.2469	239
	22.2674	265
	22.2879	276
	22.3084	267
	22.3289	261
	22.3494	240
	22.3699	234
	22.3904	279
	22.4109	236
	22.4314	271
	22.4519	245
	22.4724	272
	22.4929	306
	22.5134	260
	22.5339	258
	22.5544	263
	22.5749	285
	22.5954	254
	22.6159	239
	22.6364	241
	22.6569	265
	22.6774	277
	22.6979	299
	22.7184	278
	22.7389	256
	22.7594	273
	22.7799	250
	22.8004	257
	22.8209	255
	22.8414	235
	22.8619	247
	22.8824	268
	22.9029	253
	22.9234	256
	22.9439	246
	22.9644	232
	22.9849	238
	23.0054	290
	23.0259	256
	23.0464	262
	23.0669	246
	23.0874	285
	23.1079	245
	23.1284	247
	23.1489	253
	23.1694	279
	23.1899	258
	23.2104	255
	23.2309	278
	23.2514	273
	23.2719	251
	23.2923	266
	23.3129	247
	23.3333	242
	23.3539	251
	23.3743	259
	23.3949	241
	23.4154	268
	23.4358	255
	23.4563	243
	23.4768	256
	23.4973	277
	23.5178	283
	23.5383	293
	23.5588	300
	23.5793	337
	23.5998	336
	23.6203	375
	23.6408	376
	23.6613	420
	23.6818	405
	23.7023	461
	23.7228	439
	23.7433	441
	23.7638	437
	23.7843	412
	23.8048	387
	23.8253	382
	23.8458	400
	23.8663	386
	23.8868	332
	23.9073	365
	23.9278	341
	23.9483	326
	23.9688	317
	23.9893	311
	24.0098	312
	24.0303	317
	24.0508	329
	24.0713	332
	24.0918	328
	24.1123	306
	24.1328	337
	24.1533	321
	24.1738	322
	24.1943	292
	24.2148	289
	24.2353	308
	24.2558	306
	24.2763	341
	24.2968	303
	24.3173	301
	24.3378	279
	24.3583	299
	24.3788	290
	24.3993	307
	24.4198	307
	24.4403	300
	24.4608	299
	24.4813	290
	24.5018	328
	24.5223	305
	24.5428	308
	24.5633	282
	24.5838	297
	24.6043	295
	24.6248	313
	24.6453	317
	24.6658	292
	24.6863	318
	24.7068	335
	24.7273	301
	24.7478	349
	24.7683	313
	24.7888	303
	24.8093	327
	24.8298	335
	24.8503	332
	24.8708	370
	24.8913	358
	24.9118	360
	24.9323	372
	24.9528	385
	24.9733	393
	24.9938	413
	25.0143	350
	25.0348	442
	25.0553	397
	25.0758	390
	25.0963	405
	25.1168	429
	25.1373	397
	25.1578	364
	25.1783	370
	25.1988	406
	25.2193	389
	25.2398	404
	25.2603	352
	25.2808	410
	25.3013	411
	25.3218	357
	25.3422	402
	25.3627	391
	25.3833	391
	25.4037	372
	25.4243	379
	25.4447	360
	25.4653	420
	25.4857	379
	25.5063	359
	25.5267	349
	25.5472	395
	25.5677	358
	25.5882	383
	25.6087	392
	25.6292	332
	25.6497	349
	25.6702	356
	25.6907	353
	25.7112	345
	25.7317	302
	25.7522	384
	25.7727	382
	25.7932	348
	25.8137	340
	25.8342	300
	25.8547	355
	25.8752	347
	25.8957	334
	25.9162	284
	25.9367	283
	25.9572	320
	25.9777	315
	25.9982	313
	26.0187	275
	26.0392	271
	26.0597	276
	26.0802	284
	26.1007	289
	26.1212	283
	26.1417	287
	26.1622	245
	26.1827	256
	26.2032	271
	26.2237	258
	26.2442	267
	26.2647	230
	26.2852	291
	26.3057	250
	26.3262	246
	26.3467	217
	26.3672	240
	26.3877	249
	26.4082	242
	26.4287	237
	26.4492	240
	26.4697	260
	26.4902	244
	26.5107	219
	26.5312	221
	26.5517	218
	26.5722	244
	26.5927	232
	26.6132	246
	26.6337	232
	26.6542	223
	26.6747	198
	26.6952	245
	26.7157	219
	26.7362	231
	26.7567	237
	26.7772	239
	26.7977	241
	26.8182	238
	26.8387	225
	26.8592	239
	26.8797	211
	26.9002	232
	26.9207	188
	26.9412	216
	26.9617	219
	26.9822	245
	27.0027	211
	27.0232	213
	27.0437	232
	27.0642	231
	27.0847	204
	27.1052	217
	27.1257	207
	27.1462	226
	27.1667	227
	27.1872	224
	27.2077	246
	27.2282	227
	27.2487	214
	27.2692	223
	27.2897	216
	27.3102	230
	27.3306	237
	27.3512	254
	27.3716	265
	27.3922	212
	27.4126	241
	27.4332	269
	27.4536	248
	27.4742	225
	27.4947	219
	27.5151	233
	27.5356	229
	27.5561	233
	27.5766	223
	27.5971	238
	27.6176	244
	27.6381	234
	27.6586	190
	27.6791	233
	27.6996	227
	27.7201	241
	27.7406	243
	27.7611	199
	27.7816	235
	27.8021	224
	27.8226	215
	27.8431	237
	27.8636	208
	27.8841	235
	27.9046	222
	27.9251	241
	27.9456	241
	27.9661	254
	27.9866	215
	28.0071	223
	28.0276	236
	28.0481	195
	28.0686	243
	28.0891	253
	28.1096	221
	28.1301	237
	28.1506	224
	28.1711	241
	28.1916	233
	28.2121	212
	28.2326	211
	28.2531	243
	28.2736	225
	28.2941	240
	28.3146	220
	28.3351	201
	28.3556	206
	28.3761	211
	28.3966	201
	28.4171	208
	28.4376	209
	28.4581	207
	28.4786	180
	28.4991	231
	28.5196	203
	28.5401	184
	28.5606	179
	28.5811	171
	28.6016	168
	28.6221	193
	28.6426	214
	28.6631	209
	28.6836	160
	28.7041	179
	28.7246	203
	28.7451	192
	28.7656	187
	28.7861	201
	28.8066	166
	28.8271	170
	28.8476	173
	28.8681	191
	28.8886	171
	28.9091	195
	28.9296	160
	28.9501	176
	28.9706	176
	28.9911	177
	29.0116	164
	29.0321	184
	29.0526	166
	29.0731	158
	29.0936	165
	29.1141	177
	29.1346	168
	29.1551	172
	29.1756	194
	29.1961	167
	29.2166	187
	29.2371	160
	29.2576	202
	29.2781	161
	29.2986	169
	29.3191	168
	29.3396	170
	29.3601	159
	29.3806	141
	29.4011	194
	29.4215	145
	29.442	169
	29.4626	169
	29.483	163
	29.5036	158
	29.524	171
	29.5446	185
	29.565	187
	29.5856	181
	29.606	164
	29.6266	153
	29.647	156
	29.6675	167
	29.688	168
	29.7085	155
	29.729	167
	29.7495	163
	29.77	164
	29.7905	176
	29.811	179
	29.8315	167
	29.852	164
	29.8725	189
	29.893	185
	29.9135	172
	29.934	155
	29.9545	176
	29.975	158
	29.9955	181
	30.016	166
	30.0365	170
	30.057	139
	30.0775	159
	30.098	160
	30.1185	155
	30.139	170
	30.1595	179
	30.18	178
	30.2005	176
	30.221	180
	30.2415	173
	30.262	166
	30.2825	181
	30.303	170
	30.3235	168
	30.344	193
	30.3645	162
	30.385	178
	30.4055	180
	30.426	193
	30.4465	180
	30.467	197
	30.4875	187
	30.508	184
	30.5285	216
	30.549	189
	30.5695	231
	30.59	207
	30.6105	208
	30.631	205
	30.6515	193
	30.672	227
	30.6925	227
	30.713	258
	30.7335	224
	30.754	219
	30.7745	231
	30.795	267
	30.8155	245
	30.836	254
	30.8565	242
	30.877	274
	30.8975	266
	30.918	267
	30.9385	286
	30.959	295
	30.9795	295
	31	319
	31.0205	342
	31.041	331
	31.0615	356
	31.082	345
	31.1025	351
	31.123	399
	31.1435	418
	31.164	408
	31.1845	460
	31.205	517
	31.2255	524
	31.246	501
	31.2665	557
	31.287	557
	31.3075	583
	31.328	546
	31.3485	580
	31.369	617
	31.3895	583
	31.41	603
	31.4305	591
	31.451	604
	31.4715	608
	31.4919	633
	31.5125	541
	31.5329	616
	31.5535	594
	31.5739	621
	31.5944	568
	31.615	613
	31.6354	581
	31.656	600
	31.6764	592
	31.6969	570
	31.7174	557
	31.7379	632
	31.7584	635
	31.7789	589
	31.7994	584
	31.8199	599
	31.8404	579
	31.8609	552
	31.8814	591
	31.9019	611
	31.9224	601
	31.9429	674
	31.9634	617
	31.9839	605
	32.0044	656
	32.0249	677
	32.0454	679
	32.0659	643
	32.0864	775
	32.1069	766
	32.1274	861
	32.1479	897
	32.1684	1021
	32.1889	1231
	32.2094	1428
	32.2299	1762
	32.2504	1873
	32.2709	2170
	32.2914	2099
	32.3119	1907
	32.3324	1850
	32.3529	1640
	32.3734	1384
	32.3939	1132
	32.4144	1027
	32.4349	766
	32.4554	742
	32.4759	649
	32.4964	534
	32.5169	546
	32.5374	518
	32.5579	506
	32.5784	467
	32.5989	430
	32.6194	418
	32.6399	376
	32.6604	384
	32.6809	381
	32.7014	401
	32.7219	332
	32.7424	377
	32.7629	310
	32.7834	343
	32.8039	320
	32.8244	314
	32.8449	331
	32.8654	286
	32.8859	290
	32.9064	329
	32.9269	313
	32.9474	274
	32.9679	253
	32.9884	247
	33.0089	281
	33.0294	240
	33.0499	276
	33.0704	289
	33.0909	236
	33.1114	292
	33.1319	265
	33.1524	285
	33.1729	247
	33.1934	263
	33.2139	260
	33.2344	277
	33.2549	263
	33.2754	252
	33.2959	236
	33.3164	228
	33.3369	261
	33.3574	245
	33.3779	233
	33.3984	212
	33.4189	236
	33.4394	227
	33.4599	232
	33.4804	194
	33.5009	220
	33.5213	205
	33.5418	214
	33.5624	200
	33.5829	204
	33.6033	192
	33.6238	218
	33.6444	204
	33.6649	180
	33.6853	228
	33.7058	205
	33.7263	179
	33.7469	187
	33.7674	200
	33.7878	160
	33.8083	180
	33.8288	186
	33.8493	208
	33.8698	209
	33.8903	164
	33.9108	185
	33.9313	174
	33.9518	162
	33.9723	184
	33.9928	145
	34.0133	169
	34.0338	187
	34.0543	140
	34.0748	154
	34.0953	179
	34.1158	170
	34.1363	196
	34.1568	147
	34.1773	197
	34.1978	169
	34.2183	169
	34.2388	146
	34.2593	175
	34.2798	152
	34.3003	144
	34.3208	135
	34.3413	141
	34.3618	142
	34.3823	167
	34.4028	161
	34.4233	143
	34.4438	144
	34.4643	152
	34.4848	133
	34.5053	126
	34.5258	136
	34.5463	128
	34.5668	144
	34.5873	137
	34.6078	125
	34.6283	148
	34.6488	166
	34.6693	120
	34.6898	141
	34.7103	141
	34.7308	123
	34.7513	124
	34.7718	131
	34.7923	128
	34.8128	132
	34.8333	158
	34.8538	156
	34.8743	140
	34.8948	120
	34.9153	138
	34.9358	142
	34.9563	127
	34.9768	130
	34.9973	135
	35.0178	130
	35.0383	140
	35.0588	138
	35.0793	128
	35.0998	112
	35.1203	142
	35.1408	126
	35.1613	120
	35.1818	146
	35.2023	124
	35.2228	134
	35.2433	120
	35.2638	119
	35.2843	133
	35.3048	116
	35.3253	121
	35.3458	131
	35.3663	121
	35.3868	125
	35.4073	133
	35.4278	129
	35.4483	129
	35.4688	143
	35.4893	105
	35.5098	131
	35.5303	123
	35.5508	125
	35.5712	135
	35.5917	125
	35.6123	115
	35.6328	119
	35.6532	121
	35.6737	124
	35.6942	131
	35.7148	134
	35.7352	139
	35.7557	114
	35.7762	140
	35.7968	121
	35.8173	127
	35.8377	136
	35.8582	114
	35.8787	117
	35.8992	131
	35.9197	123
	35.9402	126
	35.9607	146
	35.9812	119
	36.0017	116
	36.0222	145
	36.0427	134
	36.0632	142
	36.0837	130
	36.1042	130
	36.1247	135
	36.1452	131
	36.1657	131
	36.1862	137
	36.2067	134
	36.2272	182
	36.2477	158
	36.2682	167
	36.2887	183
	36.3092	174
	36.3297	207
	36.3502	215
	36.3707	279
	36.3912	260
	36.4117	319
	36.4322	370
	36.4527	403
	36.4732	456
	36.4937	530
	36.5142	542
	36.5347	629
	36.5552	654
	36.5757	708
	36.5962	686
	36.6167	708
	36.6372	672
	36.6577	719
	36.6782	714
	36.6987	676
	36.7192	665
	36.7397	718
	36.7602	712
	36.7807	736
	36.8012	711
	36.8217	669
	36.8422	726
	36.8627	758
	36.8832	730
	36.9037	707
	36.9242	743
	36.9447	780
	36.9652	707
	36.9857	733
	37.0062	746
	37.0267	666
	37.0472	743
	37.0677	737
	37.0882	689
	37.1087	727
	37.1292	783
	37.1497	698
	37.1702	709
	37.1907	718
	37.2112	743
	37.2317	677
	37.2522	720
	37.2727	668
	37.2932	677
	37.3137	745
	37.3342	711
	37.3547	708
	37.3752	771
	37.3957	691
	37.4162	787
	37.4367	781
	37.4572	786
	37.4777	845
	37.4982	818
	37.5187	875
	37.5392	820
	37.5597	864
	37.5802	807
	37.6007	864
	37.6212	932
	37.6417	878
	37.6622	845
	37.6827	927
	37.7032	893
	37.7236	849
	37.7441	846
	37.7647	883
	37.7851	882
	37.8056	848
	37.8261	844
	37.8466	803
	37.8671	825
	37.8876	801
	37.9081	782
	37.9286	807
	37.9491	732
	37.9696	768
	37.9901	733
	38.0106	758
	38.0311	679
	38.0516	682
	38.0721	675
	38.0926	631
	38.1131	606
	38.1336	560
	38.1541	643
	38.1746	565
	38.1951	532
	38.2156	558
	38.2361	505
	38.2566	525
	38.2771	551
	38.2976	515
	38.3181	496
	38.3386	510
	38.3591	503
	38.3796	510
	38.4001	487
	38.4206	453
	38.4411	493
	38.4616	460
	38.4821	438
	38.5026	509
	38.5231	458
	38.5436	402
	38.5641	456
	38.5846	444
	38.6051	502
	38.6256	516
	38.6461	471
	38.6666	499
	38.6871	495
	38.7076	461
	38.7281	473
	38.7486	514
	38.7691	510
	38.7896	498
	38.8101	503
	38.8306	501
	38.8511	470
	38.8716	481
	38.8921	461
	38.9126	474
	38.9331	456
	38.9536	444
	38.9741	451
	38.9946	437
	39.0151	442
	39.0356	417
	39.0561	433
	39.0766	436
	39.0971	391
	39.1176	408
	39.1381	409
	39.1586	366
	39.1791	450
	39.1996	351
	39.2201	357
	39.2406	346
	39.2611	367
	39.2816	336
	39.3021	384
	39.3226	348
	39.3431	336
	39.3636	342
	39.3841	345
	39.4046	293
	39.4251	348
	39.4456	318
	39.4661	327
	39.4866	299
	39.5071	319
	39.5276	339
	39.5481	288
	39.5686	285
	39.5891	304
	39.6095	328
	39.6301	294
	39.6506	291
	39.6711	250
	39.6916	267
	39.712	275
	39.7326	286
	39.7531	285
	39.7736	264
	39.794	284
	39.8145	275
	39.835	266
	39.8555	242
	39.876	253
	39.8965	281
	39.917	284
	39.9375	280
	39.958	258
	39.9785	251
	39.999	262
	40.0195	257
	40.04	267
	40.0605	254
	40.081	240
	40.1015	267
	40.122	289
	40.1425	237
	40.163	264
	40.1835	237
	40.204	237
	40.2245	242
	40.245	228
	40.2655	252
	40.286	220
	40.3065	234
	40.327	226
	40.3475	234
	40.368	221
	40.3885	204
	40.409	213
	40.4295	183
	40.45	225
	40.4705	229
	40.491	204
	40.5115	202
	40.532	220
	40.5525	195
	40.573	195
	40.5935	189
	40.614	217
	40.6345	212
	40.655	211
	40.6755	196
	40.696	197
	40.7165	215
	40.737	200
	40.7575	214
	40.778	220
	40.7985	227
	40.819	186
	40.8395	222
	40.86	205
	40.8805	193
	40.901	194
	40.9215	220
	40.942	211
	40.9625	181
	40.983	191
	41.0035	203
	41.024	184
	41.0445	204
	41.065	223
	41.0855	226
	41.106	196
	41.1265	195
	41.147	236
	41.1675	183
	41.188	214
	41.2085	206
	41.229	210
	41.2495	252
	41.27	207
	41.2905	223
	41.311	220
	41.3315	198
	41.352	209
	41.3725	195
	41.393	203
	41.4135	228
	41.434	202
	41.4545	214
	41.475	183
	41.4955	221
	41.516	174
	41.5365	208
	41.557	223
	41.5775	235
	41.598	198
	41.6185	216
	41.639	210
	41.6595	195
	41.68	202
	41.7005	236
	41.721	247
	41.7415	225
	41.7619	226
	41.7824	206
	41.803	230
	41.8235	223
	41.8439	228
	41.8644	230
	41.8849	222
	41.9055	220
	41.926	234
	41.9464	215
	41.9669	225
	41.9874	227
	42.0079	211
	42.0284	195
	42.0489	190
	42.0694	219
	42.0899	263
	42.1104	197
	42.1309	216
	42.1514	208
	42.1719	214
	42.1924	239
	42.2129	216
	42.2334	262
	42.2539	232
	42.2744	241
	42.2949	245
	42.3154	239
	42.3359	223
	42.3564	238
	42.3769	245
	42.3974	278
	42.4179	254
	42.4384	242
	42.4589	216
	42.4794	261
	42.4999	261
	42.5204	245
	42.5409	232
	42.5614	261
	42.5819	256
	42.6024	244
	42.6229	236
	42.6434	233
	42.6639	237
	42.6844	280
	42.7049	246
	42.7254	255
	42.7459	240
	42.7664	256
	42.7869	263
	42.8074	257
	42.8279	249
	42.8484	257
	42.8689	279
	42.8894	264
	42.9099	256
	42.9304	263
	42.9509	271
	42.9714	283
	42.9919	249
	43.0124	281
	43.0329	312
	43.0534	302
	43.0739	289
	43.0944	289
	43.1149	249
	43.1354	290
	43.1559	289
	43.1764	315
	43.1969	304
	43.2174	276
	43.2379	307
	43.2584	335
	43.2789	308
	43.2994	314
	43.3199	339
	43.3404	309
	43.3609	319
	43.3814	329
	43.4019	350
	43.4224	346
	43.4429	290
	43.4634	314
	43.4839	361
	43.5044	332
	43.5249	323
	43.5454	341
	43.5659	381
	43.5864	358
	43.6069	348
	43.6274	365
	43.6479	367
	43.6684	421
	43.6889	373
	43.7094	404
	43.7299	388
	43.7503	355
	43.7709	387
	43.7914	392
	43.8119	372
	43.8323	401
	43.8528	368
	43.8734	419
	43.8939	403
	43.9143	412
	43.9348	385
	43.9554	444
	43.9759	457
	43.9963	394
	44.0168	443
	44.0373	445
	44.0578	424
	44.0783	440
	44.0988	453
	44.1193	439
	44.1398	467
	44.1603	476
	44.1808	449
	44.2013	477
	44.2218	494
	44.2423	473
	44.2628	525
	44.2833	501
	44.3038	511
	44.3243	489
	44.3448	528
	44.3653	498
	44.3858	516
	44.4063	568
	44.4268	571
	44.4473	610
	44.4678	524
	44.4883	568
	44.5088	623
	44.5293	578
	44.5498	586
	44.5703	570
	44.5908	606
	44.6113	624
	44.6318	610
	44.6523	578
	44.6728	663
	44.6933	659
	44.7138	622
	44.7343	666
	44.7548	689
	44.7753	665
	44.7958	679
	44.8163	653
	44.8368	619
	44.8573	665
	44.8778	625
	44.8983	647
	44.9188	671
	44.9393	653
	44.9598	649
	44.9803	651
	45.0008	653
	45.0213	676
	45.0418	656
	45.0623	641
	45.0828	634
	45.1033	663
	45.1238	558
	45.1443	605
	45.1648	654
	45.1853	573
	45.2058	616
	45.2263	596
	45.2468	618
	45.2673	614
	45.2878	587
	45.3083	599
	45.3288	602
	45.3493	612
	45.3698	630
	45.3903	615
	45.4108	566
	45.4313	619
	45.4518	587
	45.4723	606
	45.4928	538
	45.5133	622
	45.5338	561
	45.5543	544
	45.5748	586
	45.5953	583
	45.6158	550
	45.6363	520
	45.6568	540
	45.6773	551
	45.6978	514
	45.7183	539
	45.7388	500
	45.7593	503
	45.7797	503
	45.8003	507
	45.8207	436
	45.8413	420
	45.8618	497
	45.8823	454
	45.9028	458
	45.9233	452
	45.9438	385
	45.9642	416
	45.9847	423
	46.0052	370
	46.0258	408
	46.0463	368
	46.0667	383
	46.0872	370
	46.1077	387
	46.1282	392
	46.1487	355
	46.1692	349
	46.1897	319
	46.2102	331
	46.2307	354
	46.2512	343
	46.2717	335
	46.2922	330
	46.3127	328
	46.3332	345
	46.3537	324
	46.3742	338
	46.3947	314
	46.4152	311
	46.4357	304
	46.4562	310
	46.4767	304
	46.4972	327
	46.5177	354
	46.5382	326
	46.5587	334
	46.5792	317
	46.5997	299
	46.6202	312
	46.6407	315
	46.6612	312
	46.6817	332
	46.7022	308
	46.7227	294
	46.7432	316
	46.7637	293
	46.7842	320
	46.8047	315
	46.8252	283
	46.8457	311
	46.8662	314
	46.8867	305
	46.9072	292
	46.9277	296
	46.9482	334
	46.9687	265
	46.9892	301
	47.0097	301
	47.0302	281
	47.0507	298
	47.0712	313
	47.0917	291
	47.1122	307
	47.1327	323
	47.1532	292
	47.1737	300
	47.1942	316
	47.2147	274
	47.2352	305
	47.2557	309
	47.2762	297
	47.2967	276
	47.3172	323
	47.3377	278
	47.3582	309
	47.3787	282
	47.3992	283
	47.4197	295
	47.4402	258
	47.4607	276
	47.4812	261
	47.5017	272
	47.5222	263
	47.5427	290
	47.5632	254
	47.5837	275
	47.6042	251
	47.6247	247
	47.6452	268
	47.6657	237
	47.6862	252
	47.7067	249
	47.7272	228
	47.7477	244
	47.7682	273
	47.7887	232
	47.8092	248
	47.8297	236
	47.8501	221
	47.8707	230
	47.8912	252
	47.9117	226
	47.9322	223
	47.9526	235
	47.9731	218
	47.9937	250
	48.0142	184
	48.0346	197
	48.0551	193
	48.0757	190
	48.0961	201
	48.1166	197
	48.1371	180
	48.1576	187
	48.1781	184
	48.1986	170
	48.2191	197
	48.2396	214
	48.2601	188
	48.2806	216
	48.3011	212
	48.3216	203
	48.3421	197
	48.3626	193
	48.3831	210
	48.4036	180
	48.4241	190
	48.4446	189
	48.4651	199
	48.4856	173
	48.5061	177
	48.5266	186
	48.5471	184
	48.5676	185
	48.5881	155
	48.6086	175
	48.6291	181
	48.6496	180
	48.6701	169
	48.6906	184
	48.7111	195
	48.7316	165
	48.7521	158
	48.7726	152
	48.7931	169
	48.8136	167
	48.8341	150
	48.8546	176
	48.8751	147
	48.8956	163
	48.9161	155
	48.9366	172
	48.9571	198
	48.9776	170
	48.9981	169
	49.0186	168
	49.0391	170
	49.0596	145
	49.0801	151
	49.1006	188
	49.1211	169
	49.1416	176
	49.1621	172
	49.1826	185
	49.2031	184
	49.2236	186
	49.2441	173
	49.2646	186
	49.2851	188
	49.3056	195
	49.3261	190
	49.3466	180
	49.3671	167
	49.3876	198
	49.4081	175
	49.4286	165
	49.4491	169
	49.4696	166
	49.4901	165
	49.5106	186
	49.5311	149
	49.5516	156
	49.5721	167
	49.5926	163
	49.6131	144
	49.6336	156
	49.6541	148
	49.6746	156
	49.6951	154
	49.7156	148
	49.7361	162
	49.7566	152
	49.7771	132
	49.7976	143
	49.8181	148
	49.8386	136
	49.8591	138
	49.8796	133
	49.9001	149
	49.9206	138
	49.9411	133
	49.9616	152
	49.9821	141
	50.0025	124
	50.023	133
	50.0436	149
	50.0641	131
	50.0846	126
	50.105	158
	50.1255	147
	50.1461	141
	50.1665	152
	50.187	141
	50.2075	146
	50.228	137
	50.2485	132
	50.269	140
	50.2895	122
	50.31	138
	50.3305	145
	50.351	125
	50.3715	103
	50.392	155
	50.4125	156
	50.433	152
	50.4535	158
	50.474	143
	50.4945	170
	50.515	166
	50.5355	159
	50.556	175
	50.5765	174
	50.597	140
	50.6175	140
	50.638	162
	50.6585	143
	50.679	164
	50.6995	171
	50.72	161
	50.7405	217
	50.761	151
	50.7815	156
	50.802	163
	50.8225	163
	50.843	147
	50.8635	166
	50.884	156
	50.9045	172
	50.925	173
	50.9455	193
	50.966	171
	50.9865	163
[truncated: 440 more rows]

## Sheet: Fig. 3b
		x=2.0	x=1.5	x=1.0	x=0.7	MnO2	Mn2O3	Mn foil
	6530.69	0.00642	0.00628	0.00568	0.00691	0.00473	0.00546	0.01452
	6531.53	0.00713	0.00693	0.00623	0.00722	0.00523	0.00582	0.01635
	6532.31	0.00811	0.00746	0.00703	0.00809	0.00572	0.0067	0.01886
	6533.09	0.00939	0.00849	0.00793	0.00931	0.00619	0.00749	0.02192
	6533.9	0.01025	0.00992	0.0092	0.01065	0.00695	0.00853	0.0262
	6534.7	0.01177	0.01079	0.01062	0.01193	0.00779	0.0098	0.03237
	6535.53	0.01374	0.01267	0.01241	0.01397	0.00871	0.01124	0.04901
	6536.33	0.01651	0.01504	0.01585	0.01712	0.0101	0.01419	0.08117
	6537.2	0.02235	0.0209	0.02142	0.02321	0.01243	0.01878	0.14012
	6538.02	0.03474	0.0349	0.03426	0.03389	0.01702	0.0281	0.2173
	6538.86	0.06067	0.05816	0.05318	0.05048	0.02874	0.04266	0.29898
	6539.67	0.0856	0.07976	0.07309	0.07312	0.05059	0.05762	0.36467
	6540.49	0.09854	0.09277	0.08789	0.08975	0.06347	0.06947	0.40904
	6541.27	0.10287	0.09774	0.09692	0.09763	0.07729	0.07756	0.43481
	6542.05	0.10052	0.09686	0.10019	0.10165	0.08816	0.08658	0.45545
	6542.86	0.09273	0.09104	0.09738	0.10276	0.07992	0.09549	0.47698
	6543.68	0.08598	0.08713	0.09673	0.10502	0.07202	0.10617	0.49757
	6544.51	0.08816	0.09274	0.10398	0.11354	0.07167	0.12077	0.52075
	6545.3	0.10044	0.10775	0.12133	0.13737	0.07448	0.14737	0.54546
	6546.17	0.12702	0.13427	0.15137	0.18421	0.08536	0.19069	0.57655
	6546.99	0.15911	0.1717	0.19873	0.2393	0.10673	0.25659	0.61386
	6547.82	0.19836	0.21922	0.26295	0.30465	0.14318	0.3421	0.66553
	6548.61	0.24394	0.27456	0.33679	0.37483	0.19358	0.43387	0.72415
	6549.48	0.31168	0.34982	0.42811	0.45702	0.26904	0.51585	0.78172
	6550.28	0.39824	0.43741	0.50379	0.53376	0.35437	0.60291	0.82653
	6551.1	0.50349	0.54246	0.58526	0.6106	0.46092	0.6932	0.87169
	6551.9	0.59876	0.62552	0.6559	0.69665	0.56228	0.79532	0.91216
	6552.76	0.68457	0.69889	0.72487	0.79152	0.64212	0.88876	0.9535
	6553.55	0.74184	0.75735	0.79003	0.86301	0.70853	0.99075	0.98828
	6554.39	0.80273	0.82163	0.85505	0.92767	0.79243	1.08379	1.01632
	6555.19	0.86605	0.88771	0.91404	0.9861	0.8843	1.16784	1.02832
	6556.02	0.94534	0.96787	0.99077	1.04491	0.98467	1.21052	1.0273
	6556.85	1.02717	1.05268	1.05684	1.09976	1.09683	1.23298	1.01681
	6557.65	1.10065	1.12787	1.1272	1.1579	1.20587	1.24651	1.00181
	6558.51	1.17793	1.1911	1.18114	1.20826	1.29436	1.24833	0.98567
	6559.31	1.23534	1.2389	1.21718	1.23144	1.33839	1.23509	0.97369
	6560.13	1.28084	1.27576	1.23677	1.23883	1.35321	1.20905	0.96453
	6560.95	1.30219	1.29047	1.23488	1.23272	1.35229	1.17887	0.95958
	6561.8	1.28796	1.27527	1.2115	1.21416	1.33766	1.15418	0.95897
	6562.58	1.24445	1.22992	1.18178	1.19005	1.31396	1.14277	0.96038
	6563.4	1.18611	1.17488	1.14735	1.15936	1.27414	1.1347	0.9622
	6564.21	1.12906	1.12452	1.11353	1.12875	1.22445	1.12611	0.96429
	6565.04	1.07384	1.08528	1.08384	1.0987	1.17775	1.11379	0.9669
	6565.84	1.04325	1.05916	1.06254	1.07833	1.13917	1.10136	0.96854
	6566.63	1.02681	1.04232	1.04734	1.06532	1.10902	1.08852	0.96976
	6567.42	1.02057	1.03473	1.04163	1.05724	1.08529	1.07731	0.96992
	6568.25	1.02153	1.03531	1.03926	1.0537	1.06709	1.06706	0.97039
	6569.08	1.02852	1.04186	1.04115	1.05364	1.05786	1.06358	0.97017
	6569.87	1.03982	1.05101	1.04538	1.05627	1.06143	1.06156	0.97064
	6570.74	1.05636	1.06261	1.05224	1.06236	1.07528	1.06231	0.97049

[truncated: 29 more sheets: Fig. 3c, Fig. 3d, Fig. 3e, Fig. 3f, Fig. 4a, Fig. 4b, Fig. 4c, Fig. 4d, Fig. 5a, Fig. 5b, Fig. 5d, Fig. 5f, Supplementary Fig. 8, Supplementary Fig. 9a, Supplementary Fig. 9b, Supplementary Fig. 11, Supplementary Fig. 15a, Supplementary Fig. 15b, Supplementary Fig. 17, Supplementary Fig. 18a …]
